# Supplementary material for: Evaluating the Clinical Validity of Hypertrophic Cardiomyopathy Genes
Source: Circ Genom Precis Med. 2019 Feb 19;12(2):e002460. doi: 10.1161/CIRCGEN.119.002460 (PMC6410971; doi:10.1161/CIRCGEN.119.002460)
Supplement: Supplementary file 2 [file hcg-12-e002460-s002.xlsx]

## Sheet: Suppl Table 1
Test name	Test URL	Lab name	Lab URL	Institution	Conditions	Test targets - Gene symbol
Invitae Hypertrophic Cardiomyopathy Panel	https://www.invitae.com/physician/tests/02261	Invitae	https://www.invitae.com/	Invitae	"Amyloidogenic transthyretin amyloidosis", "Danon disease", "Fabry disease", "Familial hypertrophic cardiomyopathy 1", "Familial hypertrophic cardiomyopathy 10", "Familial hypertrophic cardiomyopathy 11", "Familial hypertrophic cardiomyopathy 12", "Familial hypertrophic cardiomyopathy 13", "Familial hypertrophic cardiomyopathy 14", "Familial hypertrophic cardiomyopathy 15", "Familial hypertrophic…	A2ML1, ACTC1, ACTN2, ANKRD1, BAG3, BRAF, CALR3, CAV3, CBL, CSRP3, DES, ELAC2, FHL1, GATA4, GLA, HRAS, JPH2, KRAS, LAMP2, LDB3, MAP2K1, MAP2K2, MTO1, MYBPC3, MYH6, MYH7, MYL2, MYL3, MYLK2, MYOM1, MYOZ2, MYPN, NEXN, NF1, NRAS, PDLIM3, PLN, PRKAG2, PTPN11, RAF1, RASA1, RIT1, SHOC2, SOS1, SPRED1, TCAP, TNNC1, TNNI3, TNNT2, TPM1, TTR, VCL
Hypertrophic Cardiomyopathy: Sequencing and Deletion/Duplication Panel	http://genetics.emory.edu/egl/tests/view.php?testid=4356	Emory Genetics Laboratory	http://genetics.emory.edu/egl/	Emory University School of Medicine	"Amyloidogenic transthyretin amyloidosis", "Atrial septal defect 5", "Cardiomyopathy", "Carpal tunnel syndrome", "Creatine phosphokinase, elevated serum", "Danon disease", "Dilated cardiomyopathy 1FF", "Dilated cardiomyopathy 1R", "Dilated cardiomyopathy 1S", "Dilated cardiomyopathy 1Y", "Dilated cardiomyopathy 1Z", "Dilated cardiomyopathy 2A", "Dilated cardiomyopathy", "Distal myopathy, Tateyama…	ACTC1, CAV3, GLA, JPH2, LAMP2, MYBPC3, MYH6, MYH7, MYL2, MYL3, MYOZ2, MYPN, PRKAG2, TNNC1, TNNI3, TNNT2, TPM1, TTN, TTR
Hypertrophic Cardiomyopathy via Sanger Sequencing of Eight Sarcomeric Genes	http://preventiongenetics.com/clinical-dna-testing/test/hypertrophic-cardiomyopathy-via-sequential-testing-of-eight-sarcomeric-genes/1348/	PreventionGenetics	https://www.preventiongenetics.com/	PreventionGenetics	"Atrial septal defect 5", "Dilated cardiomyopathy 1FF", "Dilated cardiomyopathy 1R", "Dilated cardiomyopathy 1S", "Dilated cardiomyopathy 1Y", "Dilated cardiomyopathy 2A", "Familial hypertrophic cardiomyopathy 1", "Familial hypertrophic cardiomyopathy 10", "Familial hypertrophic cardiomyopathy 11", "Familial hypertrophic cardiomyopathy 2", "Familial hypertrophic cardiomyopathy 3", "Familial hyper…	ACTC1, MYBPC3, MYH7, MYL2, MYL3, TNNI3, TNNT2, TPM1
Hypertrophic Cardiomyopathy Test	http://www.transgenomic.com/labs/cardiology-familion/hcm	Transgenomic	http://www.transgenomic.com/labs	Transgenomic	"Danon disease", "Fabry disease, cardiac variant", "Familial hypertrophic cardiomyopathy 1", "Familial hypertrophic cardiomyopathy 10", "Familial hypertrophic cardiomyopathy 11", "Familial hypertrophic cardiomyopathy 13", "Familial hypertrophic cardiomyopathy 2", "Familial hypertrophic cardiomyopathy 3", "Familial hypertrophic cardiomyopathy 4", "Familial hypertrophic cardiomyopathy 7", "Familial…	ACTC1, GLA, LAMP2, MYBPC3, MYH7, MYL2, MYL3, PRKAG2, TNNC1, TNNI3, TNNT2, TPM1
Hypertrophic Cardiomyopathy Panel (23 genes)		Heart Institute Diagnostic Lab	http://www.cincinnatichildrens.org/heartdx	Cincinnati Children's Hospital Medical Center	"Primary familial hypertrophic cardiomyopathy"	ACTC1, ACTN2, ANKRD1, CAV3, CSRP3, LAMP2, LDB3, MYBPC3, MYL2, MYL3, NEXN, PLN, PRKAG2, SCO2, SURF1, TNNC1, TNNI3, TNNT2, TPM1, TTR, VCL
Hypertrophic Cardiomyopathy Panel	http://ambrygen.com/tests/cardiomyopathy-panels	Ambry Genetics	http://www.ambrygen.com/	Ambry Genetics	"Primary familial hypertrophic cardiomyopathy"	ACTC1, ACTN2, ANKRD1, CALR3, CAV3, CSRP3, DES, FXN, GLA, JPH2, LAMP2, MYBPC3, MYH6, MYH7, MYL2, MYL3, MYOM1, MYOZ2, NEXN, PLN, PRKAG2, PTPN11, RAF1, TCAP, TNNC1, TNNI3, TNNT2, TPM1, TTN, TTR, VCL
Hypertrophic Cardiomyopathy Panel	http://apollogen.com/hypertrophic-cardiomyopathy-panel	ApolloGen, Inc.	http://www.apollogen.com/	ApolloGen, Inc.	"Primary familial hypertrophic cardiomyopathy"	BMPR2, CAV3, GLA, LAMP2, MT-TG, MT-TI, MT-TK, MT-TQ, MYBPC3, MYH7, MYL2, MYL3, PRKAG2, TNNC1, TNNI3, TNNT2, TPM1, TTR
Hypertrophic Cardiomyopathy Panel	http://blueprintgenetics.com/tests/cardiovascular/hypertrophic-cardiomyopathy-hcm-panel/	Blueprint Genetics	http://www.blueprintgenetics.com/	Blueprint Genetics	"Primary familial hypertrophic cardiomyopathy"	ACTC1, ACTN2, CSRP3, GAA, GLA, JPH2, LAMP2, MYBPC3, MYH7, MYL2, MYL3, PRKAG2, TNNI3, TNNT2, TPM1, TTR
Hypertrophic Cardiomyopathy Panel	http://knightdxlabs.com/home/test-details?id=Hypertrophic+Cardiomyopathy+Panel	Knight Diagnostic Laboratories - Molecular Diagnostic Center	http://www.knightdxlabs.com/home/methodological-test-listing?q=Molecular+Genetics	Oregon Health and Science University	"Primary familial hypertrophic cardiomyopathy"	ACTC1, ACTN2, ANKRD1, CAV3, COX15, CSRP3, FXN, GAA, GLA, JPH2, LAMP2, LDB3, MYBPC3, MYH6, MYH7, MYL2, MYL3, MYLK2, MYOZ2, MYPN, NEXN, OBSCN, PLN, PRKAG2, PTPN11, RAF1, SCO2, SURF1, TCAP, TNNC1, TNNI3, TNNT2, TPM1, TTN, TTR, VCL
Hypertrophic Cardiomyopathy NGS Panel		DDC Molecular Diagnostics Laboratory	http://ddcclinic.org/laboratory	DDC Clinic, Center for Special Needs Children	"Atrial septal defect 3", "Atrial septal defect 5", "Congenital myopathy with fiber type disproportion", "Dilated cardiomyopathy 1AA", "Dilated cardiomyopathy 1CC", "Dilated cardiomyopathy 1EE", "Dilated cardiomyopathy 1FF", "Dilated cardiomyopathy 1M", "Dilated cardiomyopathy 1N", "Dilated cardiomyopathy 1P", "Dilated cardiomyopathy 1R", "Dilated cardiomyopathy 1S", "Dilated cardiomyopathy 1Y", …	ACTC1, ACTN2, CSRP3, MYBPC3, MYH6, MYH7, MYL2, MYL3, MYOZ2, NEXN, PLN, TCAP, TNNC1, TNNI3, TNNT2, TPM1
Hypertrophic Cardiomyopathy NGS Panel		Fulgent Clinical Diagnostics Lab	https://fulgentdiagnostics.com/	Fulgent Diagnostics	"3-Methylglutaconic aciduria type 2", "Alpha-B crystallinopathy", "Amyloidogenic transthyretin amyloidosis", "Arrhythmogenic right ventricular cardiomyopathy, type 10", "Arrhythmogenic right ventricular cardiomyopathy, type 11", "Arrhythmogenic right ventricular cardiomyopathy, type 12", "Arrhythmogenic right ventricular cardiomyopathy, type 2", "Arrhythmogenic right ventricular cardiomyopathy, t…	ABCC9, ACTC1, ACTN2, ANKRD1, BAG3, BRAF, CAV3, CRYAB, CSRP3, CTF1, DES, DMD, DSC2, DSG2, DSP, DTNA, EMD, FKTN, GATAD1, GLA, HRAS, ILK, JPH2, JUP, KRAS, LAMA4, LAMP2, LDB3, LMNA, MAP2K1, MAP2K2, MYBPC3, MYH7, MYL2, MYL3, MYLK2, MYOZ2, MYPN, NEBL, NEXN, NRAS, PDLIM3, PKP2, PLN, PRKAG2, PTPN11, RAF1, RBM20, RYR2, SCN5A, SGCD, SOS1, TAZ, TCAP, TMEM43, TMPO, TNNC1, TNNI3, TNNT2, TPM1, TTN, TTR, VCL
Hypertrophic Cardiomyopathy Gene Set	http://www.gps.wustl.edu/	Genomics and Pathology Services	http://gps.wustl.edu/	Washington University- St. Louis	"Cardiomyopathy, hypertrophic, midventricular, digenic"	ACTC1, ACTN2, BRAF, CSRP3, GLA, HRAS, KRAS, LAMP2, MAP2K1, MAP2K2, MYBPC3, MYH6, MYH7, MYL2, MYL3, MYLK2, MYOZ2, NEXN, NRAS, PLN, PRKAG2, PTPN11, RAF1, RIT1, SHOC2, SOS1, TNNC1, TNNI3, TNNT2, TPM1, TTR
Hypertrophic Cardiomyopathy Extended Panel		Health in Code S.L.	http://www.healthincode.com/	Health in Code S.L.	"Familial hypertrophic cardiomyopathy 1"	AARS2, ACAD9, ACADVL, ACTA1, ACTC1, ACTN2, AGK, AGL, AGPAT2, ANK2, ANKRD1, ATPAF2, BAG3, BRAF, BSCL2, CALR3, CASQ2, CAV3, COQ2, COX15, COX6B1, CRYAB, CSRP3, CTF1, DES, DLD, FAH, FHL1, FHL2, FHOD3, FLNC, GAA, GFM1, GLA, GLB1, GNPTAB, GUSB, HRAS, JPH2, KCNJ8, KLF10, KRAS, LAMP2, LDB3, LIAS, LMNA, MAP2K1, MAP2K2, MLYCD, MRPL3, MRPS22, MTO1, MURC, MYBPC3, MYH6, MYH7, MYL2, MYL3, MYLK2, MYOZ2, MYPN, N…
Hypertrophic cardiomyopathy (HCM, NGS panel for 22 genes)		CGC Genetics	http://www.cgcgenetics.com/	CGC Genetics	"Cardiomyopathy", "Cardiomyopathy, hypertrophic, midventricular, digenic", "Danon disease", "Dilated cardiomyopathy 1N", "Fabry disease, cardiac variant", "Familial hypertrophic cardiomyopathy 1", "Familial hypertrophic cardiomyopathy 10", "Familial hypertrophic cardiomyopathy 11", "Familial hypertrophic cardiomyopathy 12", "Familial hypertrophic cardiomyopathy 13", "Familial hypertrophic cardiom…	ACTC1, CAV3, CSRP3, GLA, LAMP2, MYBPC3, MYH6, MYH7, MYL2, MYL3, MYLK2, MYOZ2, NEXN, PLN, PRKAG2, TCAP, TNNC1, TNNI3, TNNT2, TPM1, TTN, VCL
HCM Sequencing Panel	http://www.genedx.com/test-catalog/available-tests/hcm-sequencing-panel/	GeneDx	http://www.genedx.com/	GeneDx	"Amyloidogenic transthyretin amyloidosis", "Cardiomyopathy", "Fabry disease", "Primary familial hypertrophic cardiomyopathy"	ACTC1, CAV3, GLA, LAMP2, MT-TG, MT-TI, MT-TK, MT-TQ, MYBPC3, MYH7, MYL2, MYL3, PRKAG2, TNNC1, TNNI3, TNNT2, TPM1, TTR
HCM Panel (20 Genes)	http://personalizedmedicine.partners.org/Laboratory-For-Molecular-Medicine/Tests/Cardiomyopathy/HCM-Panel.aspx	Laboratory for Molecular Medicine	http://www.partners.org/personalizedmedicine/lmm	Partners HealthCare Personalized Medicine	"Amyloidogenic transthyretin amyloidosis", "Cardiomyopathy, dilated, 1NN", "Danon disease", "Dilated cardiomyopathy 1AA", "Dilated cardiomyopathy 1CC", "Dilated cardiomyopathy 1FF", "Dilated cardiomyopathy 1M", "Dilated cardiomyopathy 1P", "Dilated cardiomyopathy 1R", "Dilated cardiomyopathy 1S", "Dilated cardiomyopathy 1Y", "Dilated cardiomyopathy 1Z", "Dilated cardiomyopathy 2A", "Fabry disease…	ACTC1, ACTN2, CSRP3, GLA, LAMP2, MYBPC3, MYH7, MYL2, MYL3, MYOZ2, NEXN, PLN, PRKAG2, PTPN11, RAF1, TNNC1, TNNI3, TNNT2, TPM1, TTR
Genetic Study of Hypertrophic Cardiomyopathy Panel (57 genes / 9 genes)	http://www.heartgenetics.com/wp-content/uploads/2014/08/HeartGenetics-Genetic-Panel2015.10.pdf	HeartGenetics	http://www.heartgenetics.com/	IST spin-off community (Instituto Superior Técnico, Universidade de Lisboa)	"Cardiomyopathy"	ACTC1, MYBPC3, MYH7, MYL2, MYL3, TNNC1, TNNI3, TNNT2, TPM1
Cardiomyopathy, hypertrophic Panel	http://www.cegat.de/en/services/diagnostic-panels/cardiac-diseases/	CeGaT GmbH	http://www.cegat.de/en/	CeGaT GmbH	"Cardiomyopathy, hypertrophic, midventricular, digenic", "Danon disease", "Fabry disease", "Familial hypertrophic cardiomyopathy 1", "Familial hypertrophic cardiomyopathy 10", "Familial hypertrophic cardiomyopathy 11", "Familial hypertrophic cardiomyopathy 12", "Familial hypertrophic cardiomyopathy 13", "Familial hypertrophic cardiomyopathy 15", "Familial hypertrophic cardiomyopathy 16", "Familia…	ACTC1, CALR3, CAV3, CSRP3, GLA, JPH2, LAMP2, MYBPC3, MYH6, MYH7, MYL2, MYL3, MYLK2, MYOZ2, NEXN, PLN, PRKAG2, SLC25A4, TNNC1, TNNI3, TNNT2, TPM1, TTN, VCL
Cardiomyopathy, Hypertrophic		Medizinisch Genetisches Zentrum München	http://www.mgz-muenchen.de/homepage.html	MGZ München	"Arrhythmogenic right ventricular cardiomyopathy", "Familial hypertrophic cardiomyopathy 1", "Familial hypertrophic cardiomyopathy 4", "Primary familial hypertrophic cardiomyopathy"	AGK, COX15, GLA, LAMP2, MYBPC3, MYH6, MYH7, MYL2, MYL3, PRKAG2, SLC25A20, SLC25A3, TMEM70, TNNC1, TNNI3, TNNT2, TPM1, TTR
Cardiomyopathy panel		Genome Diagnostics Laboratory	http://www.umcutrecht.nl/en/Ziekenhuis/Professionals/Diagnostiek-aanvragen/The-Genome-Diagnostics-Section	University Medical Center Utrecht	"3-Methylglutaconic aciduria type 2", "ANKRD1-related dilated cardiomyopathy", "Alpha-B crystallinopathy", "Amyloidogenic transthyretin amyloidosis", "Arrhythmogenic right ventricular cardiomyopathy, type 10", "Arrhythmogenic right ventricular cardiomyopathy, type 11", "Arrhythmogenic right ventricular cardiomyopathy, type 12", "Arrhythmogenic right ventricular cardiomyopathy, type 2", "Arrhythmo…	ABCC9, ACTC1, ACTN2, ANKRD1, BAG3, CALR3, CASQ2, CAV3, CRYAB, CSRP3, DES, DMD, DSC2, DSG2, DSP, DTNA, EMD, EYA4, FHL1, FKTN, FLNC, GATAD1, GLA, ILK, JPH2, JUP, LAMA4, LAMP2, LDB3, LMNA, MYBPC3, MYH6, MYH7, MYL2, MYL3, MYLK2, MYOT, MYOZ1, MYOZ2, MYPN, NEBL, NEXN, PDLIM3, PKP2, PLN, PRKAG2, RBM20, RYR2, SCN5A, SGCD, TAZ, TCAP, TMEM43, TMPO, TNNC1, TNNI3, TNNT2, TPM1, TRIM63, TTR, VCL
Cardiomyopathy Panel	http://www.unmc.edu/mmi/geneticslab/304.htm	Human Genetics Laboratory, Munroe-Meyer Institute	http://www.unmc.edu/mmi/geneticslab/	University of Nebraska Medical Center	"Arrhythmogenic right ventricular cardiomyopathy", "Brugada syndrome", "Cardiomyopathy", "Catecholaminergic polymorphic ventricular tachycardia", "Fabry disease", "Familial restrictive cardiomyopathy", "Left ventricular noncompaction", "Long QT syndrome", "Myofibrillar myopathy", "Primary dilated cardiomyopathy", "Primary familial hypertrophic cardiomyopathy", "short QT syndrome"	ABCC9, ACTC1, ACTN2, AKAP9, ANK2, ANKRD1, BAG3, CACNA1C, CACNB2, CALR3, CASQ2, CAV3, CRYAB, CSRP3, CTF1, DES, DMD, DSC2, DSG2, DSP, DTNA, EYA4, FHL1, FHL2, FKTN, GLA, GPD1L, JPH2, JUP, KCNE1, KCNE2, KCNE3, KCNH2, KCNJ2, KCNQ1, LAMA4, LAMP2, LDB3, LMNA, MYBPC3, MYH6, MYH7, MYL2, MYL3, MYLK2, MYOZ2, MYPN, NEXN, PKP2, PLN, PRKAG2, PSEN1, RBM20, RYR2, SCN1B, SCN4B, SCN5A, SGCD, SNTA1, TAZ, TCAP, TGFB…
Cardiomyopathy NGS Multi-Gene Panel (50 genes)	http://www.amsterdamgenomedx.com/	DNA Diagnostics Laboratory	http://www.amsterdamgenomedx.com/	Academic Medical Centre, University of Amsterdam	"Arrhythmogenic right ventricular cardiomyopathy", "Cardiomyopathy, left ventricular noncompaction", "Cardiomyopathy, restrictive", "Primary dilated cardiomyopathy", "Primary familial hypertrophic cardiomyopathy"	ACTC1, ACTN2, ALPK3, ANKRD1, BAG3, CALR3, CAV3, CRYAB, CSRP3, CTNNA3, DES, DSC2, DSG2, DSP, EMD, FHL1, FHL2, GLA, HCN4, JPH2, JUP, LAMA4, LAMP2, LDB3, LMNA, MIB1, MYBPC3, MYH6, MYH7, MYL2, MYL3, MYOZ2, MYPN, NEXN, PKP2, PLN, PRDM16, PRKAG2, RBM20, SCN5A, SGCD, TAZ, TCAP, TMEM43, TNNC1, TNNI3, TNNT2, TPM1, TTN, TTR, VCL
Cardiomyopathy and Arrhythmia Panel, Sequencing, 85 Genes	http://ltd.aruplab.com/tests/pub/2009323	ARUP Laboratories, Molecular Genetics	http://www.aruplab.com/genetics	University of Utah ARUP Lab	"3-Methylglutaconic aciduria type 2", "ANKRD1-related dilated cardiomyopathy", "Amyloidogenic transthyretin amyloidosis", "Andersen Tawil syndrome", "Arrhythmogenic right ventricular cardiomyopathy", "Arrhythmogenic right ventricular cardiomyopathy, type 1", "Arrhythmogenic right ventricular cardiomyopathy, type 10", "Arrhythmogenic right ventricular cardiomyopathy, type 11", "Arrhythmogenic righ…	ABCC9, ACTC1, ACTN2, AKAP9, ANK2, ANKRD1, CACNA1C, CACNB2, CASQ2, CAV3, CORIN, COX15, CSRP3, CTF1, DES, DMD, DSC2, DSG2, DSP, DTNA, EMD, EYA4, FKRP, FKTN, FXN, GAA, GLA, GPD1L, ILK, JPH2, JUP, KCNE1, KCNE2, KCNE3, KCNH2, KCNJ2, KCNQ1, KLHL3, LAMA4, LAMP2, LDB3, LMNA, MYBPC3, MYH10, MYH6, MYH7, MYL2, MYL3, MYLK2, MYOT, MYOZ2, MYPN, NEXN, OBSCN, PKP2, PLN, PRKAG2, RBM20, RYR2, SCN1B, SCN2B, SCN3B, …
"Cardiomyopathy"		Instituto de Medicina Genomica	http://www.imegen.es/	Instituto de Medicina Genomica	"Dilated cardiomyopathy 1N", "Familial hypertrophic cardiomyopathy 1", "Familial hypertrophic cardiomyopathy 10", "Familial hypertrophic cardiomyopathy 11", "Familial hypertrophic cardiomyopathy 13", "Familial hypertrophic cardiomyopathy 14", "Familial hypertrophic cardiomyopathy 2", "Familial hypertrophic cardiomyopathy 3", "Familial hypertrophic cardiomyopathy 4", "Familial hypertrophic cardiom…	ACTC1, MYBPC3, MYH6, MYH7, MYL2, MYL3, TCAP, TNNC1, TNNI3, TNNT2, TPM1

## Sheet: Suppl Table 2
SORTED GENE LIST	No. Panels present on	% (N=24)
MYBPC3	24	100
MYL2	24	100
MYL3	24	100
TNNI3	24	100
TNNT2	24	100
TPM1	24	100
MYH7	23	95.8333
ACTC1	22	91.6667
TNNC1	22	91.6667
LAMP2	20	83.3333
PRKAG2	20	83.3333
GLA	19	79.1667
TTR	17	70.8333
CSRP3	16	66.6667
CAV3	15	62.5
MYH6	15	62.5
MYOZ2	15	62.5
NEXN	15	62.5
PLN	15	62.5
ACTN2	14	58.3333
JPH2	12	50
TCAP	12	50
VCL	12	50
ANKRD1	10	41.6667
TTN	10	41.6667
MYLK2	10	41.6667
LDB3	9	37.5
MYPN	9	37.5
DES	8	33.3333
CALR3	7	29.1667
PTPN11	7	29.1667
RAF1	7	29.1667
BAG3	6	25
LMNA	6	25
TAZ	6	25
CRYAB	5	20.8333
DSC2	5	20.8333
DSG2	5	20.8333
DSP	5	20.8333
FHL1	5	20.8333
JUP	5	20.8333
LAMA4	5	20.8333
PKP2	5	20.8333
RBM20	5	20.8333
SCN5A	5	20.8333
SGCD	5	20.8333
TMEM43	5	20.8333
RYR2	5	20.8333
EMD	4	16.6667
GAA	4	16.6667
ABCC9	4	16.6667
BRAF	4	16.6667
CTF1	4	16.6667
DMD	4	16.6667
DTNA	4	16.6667
FKTN	4	16.6667
HRAS	4	16.6667
KRAS	4	16.6667
MAP2K1	4	16.6667
MAP2K2	4	16.6667
NRAS	4	16.6667
PDLIM3	4	16.6667
SOS1	4	16.6667
CASQ2	4	16.6667
COX15	4	16.6667
FHL2	3	12.5
FXN	3	12.5
SLC25A4	3	12.5
SCO2	3	12.5
SURF1	3	12.5
ILK	3	12.5
TMPO	3	12.5
ANK2	3	12.5
SHOC2	3	12.5
EYA4	3	12.5
MYOM1	2	8.33333
MT-TG	2	8.33333
MT-TI	2	8.33333
MT-TK	2	8.33333
MT-TQ	2	8.33333
GATAD1	2	8.33333
NEBL	2	8.33333
AGK	2	8.33333
FLNC	2	8.33333
MTO1	2	8.33333
TMEM70	2	8.33333
TRIM63	2	8.33333
RIT1	2	8.33333
OBSCN	2	8.33333
MYOT	2	8.33333
AKAP9	2	8.33333
CACNA1C	2	8.33333
CACNB2	2	8.33333
GPD1L	2	8.33333
KCNE1	2	8.33333
KCNE2	2	8.33333
KCNE3	2	8.33333
KCNH2	2	8.33333
KCNJ2	2	8.33333
KCNQ1	2	8.33333
SCN1B	2	8.33333
SCN4B	2	8.33333
SNTA1	2	8.33333
TGFB3	2	8.33333
ALPK3	1	4.16667
CTNNA3	1	4.16667
HCN4	1	4.16667
MIB1	1	4.16667
PRDM16	1	4.16667
BMPR2	1	4.16667
AARS2	1	4.16667
ACAD9	1	4.16667
ACADVL	1	4.16667
ACTA1	1	4.16667
AGL	1	4.16667
AGPAT2	1	4.16667
ATPAF2	1	4.16667
BSCL2	1	4.16667
COQ2	1	4.16667
COX6B1	1	4.16667
DLD	1	4.16667
FAH	1	4.16667
FHOD3	1	4.16667
GFM1	1	4.16667
GLB1	1	4.16667
GNPTAB	1	4.16667
GUSB	1	4.16667
KCNJ8	1	4.16667
KLF10	1	4.16667
LIAS	1	4.16667
MLYCD	1	4.16667
MRPL3	1	4.16667
MRPS22	1	4.16667
MURC	1	4.16667
OBSL1	1	4.16667
PDHA1	1	4.16667
PHKA1	1	4.16667
PMM2	1	4.16667
SLC22A5	1	4.16667
TSFM	1	4.16667
A2ML1	1	4.16667
CBL	1	4.16667
ELAC2	1	4.16667
GATA4	1	4.16667
NF1	1	4.16667
RASA1	1	4.16667
SPRED1	1	4.16667
SLC25A20	1	4.16667
SLC25A3	1	4.16667
MYOZ1	1	4.16667
PSEN1	1	4.16667
CORIN	1	4.16667
FKRP	1	4.16667
KLHL3	1	4.16667
MYH10	1	4.16667
SCN2B	1	4.16667
SCN3B	1	4.16667
SGCA	1	4.16667
SGCB	1	4.16667
SGCG	1	4.16667
SYNE1	1	4.16667
TRPM4	1	4.16667

## Sheet: Suppl Table 3
1. >30% GTR HCM Panels	2. Pua et al, n=47 genes	Shared genes between list 1 and 2	3. Expert knowledge genes added	3. Expert opinion genes removed	FINAL 57 GENE LIST	CURATED FOR HCM	CURATED FOR SYNDROMES
ACTC1	ACTA1	ACTC1	ABCC9	BRAF	ABCC9	ACTA1	ABCC9
ACTN2	ACTC1	ACTN2	ALPK3	MAP2K1	ACTA1	ACTC1	ACTN2
ANKRD1	ACTN2	ANKRD1	BAG3	MAP2K2	ACTC1	ALPK3	BAG3
CAV3	ANKRD1	CAV3	CACNB2	SOS1	ACTN2	ANKRD1	CACNA1C
CSRP3	BRAF	CSRP3	DSP		ALPK3	CACNB2	CAV3
DES	CACNA1C	DES	FLNC		ANKRD1	CALR3	COX15
GLA	CALR3	GLA	MYOM1		BAG3	CASQ2	CRYAB
JPH2	CASQ2	JPH2	OBSCN		CACNA1C	CSRP3	DES
LAMP2	CAV3	LAMP2	RIT1		CACNB2	DSP	FHL1
LDB3	COX15	MYBPC3	RYR2		CALR3	JPH2	FLNC
MYBPC3	CRYAB	MYH6	TMPO		CASQ2	KCNQ1	FXN
MYH6	CSRP3	MYH7			CAV3	KLF10	GAA
MYH7	DES	MYL2			COX15	MYBPC3	GLA
MYL2	FHL1	MYL3			CRYAB	MYH6	LAMP2
MYL3	FXN	MYLK2			CSRP3	MYH7	LDB3
MYLK2	GAA	MYOZ2			DES	MYL2	MYO6
MYOZ2	GLA	MYPN			DSP	MYL3	PRKAG2
MYPN	JPH2	NEXN			FHL1	MYLK2	SLC25A4
NEXN	KCNQ1	PRKAG2			FLNC	MYOM1	TTR
PLN	KLF10	TCAP			FXN	MYOZ2	PLN
PRKAG2	LAMP2	TNNC1			GAA	MYPN	PTPN11
TCAP	MAP2K1	TNNI3			GLA	NEXN	RAF1
TNNC1	MAP2K2	TNNT2			JPH2	OBSCN	RIT1
TNNI3	MYBPC3	TPM1			KCNQ1	PDLIM3
TNNT2	MYH6	TTN			KLF10	RYR2
TPM1	MYH7	VCL			LAMP2	TCAP
TTN	MYL2				LDB3	TMPO
TTR	MYL3				MYBPC3	TNNC1
VCL	MYLK2				MYH6	TNNC2
	MYO6				MYH7	TNNI3
	MYOZ2				MYL2	TNNT2
	MYPN				MYL3	TPM1
	NEXN				MYLK2	TRIM63
	PDLIM3				MYO6	TTN
	PRKAG2				MYOM1	VCL
	PTPN11				MYOZ2
	RAF1				MYPN
	SLC25A4				NEXN
	SOS1				OBSCN
	TCAP				PDLIM3
	TNNC1				PLN
	TNNI3				PRKAG2
	TNNT2				PTPN11
	TPM1				RAF1
	TRIM63				RIT1
	TTN				RYR2
	VCL				SLC25A4
					TCAP
					TMPO
					TNNC1
					TNNI3
					TNNT2
					TPM1
					TRIM63
					TTN
					TTR
					VCL

## Sheet: Suppl Table 4
SUPPLEMENTARY TABLE 1: Curated gene list
Gene	Presence on GTR panels,	ExAC Constraint		GTEx	Gene	Presence on GTR panels,	ExAC constraint		GTEx
	n (%)	missense	LOF	LV expression (TPM)		n (%)	missense	LOF	LV expression (TPM)
ABCC9	4 (16.7)	4.89	0	8.6	MYH7	23 (95.8)	6.54	0	440.1
ACTA1	1 (4.1)	5.99	0.01	2226	MYL2	24 (100)	0.86	0.02	14710
ACTC1	22 (91.7)	5.25	0.95	2294	MYL3	24 (100)	0.75	0.89	3776
ACTN2	14 (58.3)	1.76	1	614.8	MYLK2	10 (41.7)	-0.73	0.22	n/a
ALPK3	1 (4.1)	0.31	0	46.1	MYO6	0 (0)	1.02	0.02	2.4
ANKRD1	10 (41.7)	-0.01	0	1295	MYOM1	2 (8.3)	-0.35	0	214.6
BAG3	6 (25.0)	-1.01	0.53	88.5	MYOZ2	15 (62.5)	0.03	0.02	468
CACNA1C	2 (8.3)	6.41	1	13.1	MYPN	9 (37.5)	-0.35	0.07	31.3
CACNB2	2 (8.3)	0.36	0	8	NEXN	15 (62.5)	-1.35	0	158.9
CALR3	7 (29.2)	-0.1	0	n/a	OBSCN	2 (8.3)	-1.19	0	35.4
CASQ2	4 (16.7)	-1.08	0	453.3	PDLIM3	4 (16.7)	-0.04	0	93.3
CAV3	15 (62.5)	1.19	0.34	12.9	PLN	15 (62.5)	0.57	0.11	827.7
COX15	4 (16.7)	-0.38	0	10.4	PRKAG2	20 (83.3)	1.85	0.98	21.9
CRYAB	5 (20.8)	0.38	0.01	1835	PTPN11	7 (29.2)	3.43	1	19.2
CSRP3	16 (66.7)	-0.66	0	720.2	RAF1	7 (29.2)	2.82	1	70.1
DES	8 (33.3)	2.34	0	8355	RIT1	2 (8.3)	2.2	0.67	5.8
DSP	5 (20.8)	0.91	1	57.4	RYR2	5 (20.8)	5.21	1	88.6
FHL1	5 (20.8)	1.29	0.92	210.1	SLC25A4	3 (12.5)	2.47	0.48	569.3
FLNC	2 (8.3)	4.62	1	297.7	TCAP	12 (50.0)	0.45	0.08	1822
FXN	3 (12.5)	0.47	0.82	7.4	TMPO	3 (12.5)	-0.99	0	3.2
GAA	4 (16.7)	-0.67	0	18.9	TNNC1	22 (91.7)	2.22	0.51	3598
GLA	19 (79.2)	1.96	0.99	4	TNNI3	24 (100)	1.88	0.17	4456
JPH2	12 (50.0)	3.93	0.01	50.4	TNNT2	24 (100)	1.54	0.01	2797
KCNQ1	2 (8.3)	2.73	0	14.5	TPM1	24 (100)	3.42	0.8	1911
KLF10	1 (4.2)	0.48	0	12	TRIM63	2 (8.3)	0.02	0	122.2
LAMP2	20 (83.3)	0.41	0.95	11.6	TTN	10 (41.7)	-5.48	0	67.7
LDB3	9 (37.5)	0.32	0	394.4	TTR	17 (70.8)	0.99	0.13	n/a
MYBPC3	24 (100)	0.69	0	1369	VCL	12 (50)	3.11	0.99	76.6
MYH6	15 (62.5)	2.87	0	400.3
Abbreviations: GTR, genetic testing registry; ExAC, exome aggregation consortium; pLI, probability of loss of function intolerance; GTEx, genotype-tissue expression project; TPM, transcripts per million; LV, left ventricle. ExAC constraint scores for missense variants (z-score) and loss of function (LOF) variants (pLI).

## Sheet: Suppl Table 5
Gene	Disease Entity	Variant evidence (maximum 12 points)	Variant excess (maximum 6 points)	Segregation (maximum 3 points)	Total Genetic Evidence (maximum 12 points)	Function (maximum 2 points)	Functional Alteration (maximum 2 points)	Models and Rescue (maximum 4 points)	Total Experimental Evidence (maximum 6 points)	Replication over time	Total points	Classification	Year first genetic evidence reported	Variant type*	Phenotype includes isolated LVH
MYL2	HCM	9	2	0.5	11.5	1.5	0	3	4.5	Yes	18	Definitive	1996	Missense	Yes
TNNT2	HCM	7	2	3	12	1.5	2	2.5	6	Yes	18	Definitive	1994	Missense, Splice	Yes
ACTC1	HCM	11	2	1.5	12	2	0	4	5.5	Yes	17.5	Definitive	1999	Missense	Yes
MYBPC3	HCM	7	2	1.5	11	2	0	4	6	Yes	17	Definitive	1995	Missense, LOF	Yes
MYH7	HCM	7.5	2	3	12	1	2	2	5	Yes	17	Definitive	1990	Missense	Yes
TPM1	HCM	8	2	3	11	0.5	2.5	3	6	Yes	17	Definitive	1993	Missense	Yes
TNNI3	HCM	9	2	1.5	10.5	2	0	4	6	Yes	16.5	Definitive	1997	Missense	Yes
MYL3	HCM	7	2	2.5	11.5	1.5	0	1	2.5	Yes	14	Definitive	1996	Missense, Splice	Yes
CSRP3	HCM	6.9	0	1.5	8.4	1.5	0	1	2.5	YES	10.9	Moderate	2003	Missense, LOF	Yes
TNNC1	HCM	4	0	0	4	0.5	2	2.5	5	Yes	9	Moderate	2003	Missense, LOF	Yes
JPH2	HCM	4.2	0	0	4.2	1	1	2.5	4.5	Yes	8.7	Moderate	2007	Missense	Yes
TTN	HCM	0.5	0	1	1.5	2	1.5	1	4.5	NA	6	Limited	1999	Missense	NA
KLF10	HCM	1.25	0	0	1.25	1.5	0.5	2.5	4.5	NA	5.75	Limited	2012	Missense	NA
MYPN	HCM	0.9	0	0	0.9	1	0.5	1	2.5	NA	3.4	Limited	2010	Missense, LOF	NA
ANKRD1	HCM	1.1	0	0	1.1	1	0	1	2	NA	3.1	Limited	2009	Missense	NA
MYLK2	HCM	0.1	0	0	0.1	2	0	1	3	NA	3.1	Limited	2001	Missense	NA
MYOZ2	HCM	0.5	0	1	1.5	0.5	0	1	1.5	NA	3	Limited	2007	Missense	NA
NEXN	HCM	0.5	0	0	0.5	1	0	0.5	1.5	NA	2	Limited	2010	Missense	NA
VCL	HCM	0.5	0	0	0.5	0.5	0.5	0	1	NA	1.5	Limited	2006	Missense	NA
TRIM63	HCM	0.4	0	0	0.4	1	0	0	1	NA	1.4	Limited	2012	Missense, LOF	NA
RYR2	HCM	0.9	0	0	0.9	0.5	0	0	0.5	NA	1.4	Limited	2006	Missense, LOF	NA
MYH6	HCM	0.3	0	0	0.3	1	0	0	1	NA	1.3	Limited	2002	Missense	NA
OBSCN	HCM	0.3	0	0	0.3	0.5	0.5	0	1	NA	1.3	Limited	2007	Missense, LOF	NA
PDLIM3	HCM	0.2	0	0	0.2	1	0	0	1	NA	1.2	Limited	2010	Missense, LOF	NA
TCAP	HCM	0.2	0	0	0.2	1	0	0	1	NA	1.2	Limited	2004	Missense	NA
MYOM1	HCM	0.5	0	0	0.5	0.5	0	0	0.5	NA	1	Limited	2011	Missense	NA
CALR3	HCM	0.2	0	0	0.2	0	0	0	0	NA	0.2	Limited	2007	Missense	NA
ACTA1	HCM	0	0	0	0	0	0	0	0	NA	0	No evidence	2004	-	NA
CASQ2	HCM	0	0	0	0	0	0	0	0	NA	0	No evidence	2007	-	NA
CACNB2	HCM	0	0	0	0	0	0	0	0	NA	0	No evidence	No reports	-	NA
DSP	HCM	0	0	0	0	0	0	0	0	NA	0	No evidence	2015	-	NA
KCNQ1	HCM	0	0	0	0	0	0	0	0	NA	0	No evidence	2014	-	NA
TMPO	HCM	0	0	0	0	0	0	0	0	NA	0	No evidence	No reports	-	NA
ALPK3	Infant-onset cardiomyopathy	8	0	1	9	1	1.5	1	3.5	No	12.5	Strong	2016	LOF	Yes
ACTN2	LVH, LVNC, DCM, idiopathic VF	1.6	0	2	3.6	2	0.5	2	4.5	No	8.1	Moderate	2003	Missense	Yes
PLN	HCM, DCM, ARVC	7.5	1.5	1.5	10.5	2	0.5	4	6	Yes	16.5	Definitive	2003	Missense, LOF	Yes
CACNA1C	Timothy syndrome	10.85	0	0	10.85	2	0.5	4	6	Yes	16.85	Definitive	2005		Yes
DES	Desminopathy	10.5	0	1.5	12	1	1	4	6	Yes	18	Definitive	1998		Yes
FHL1	Emery-Dreifuss MD	12	2.5	1	12	2	1	4	6	Yes	18	Definitive	2010		Yes
FLNC	Myofibrillar myopathy	6	0	1.5	7.5	2	0	4	6	Yes	13.5	Definitive	2007		Yes
GLA	Fabry disease	6	2	0	12	0.5	0.5	4	5	Yes	17	Definitive	1989		Yes
LAMP2	Danon disease	10	2	0	12	0.5	0	3	3.5	Yes	15.5	Definitive	2004		Yes
PRKAG2	PRKAG2 cardiomyopathy	7.7	2	3	12	2	1	3	6	Yes	18	Definitive	2001		Yes
PTPN11	Noonan syndrome	12	0	1	12	0	2	4	6	Yes	18	Definitive	2001		Yes
RAF1	Noonan syndrome	12	0	0	12	1.5	0.5	4	6	Yes	18	Definitive	2007		Yes
RIT1	Noonan syndrome	12	0	0	12	0	2	4	6	Yes	18	Definitive	2013		Yes
TTR	Transthyretin amyloidosis	7	0	1	8	1.5	0.5	3	5	Yes	13	Definitive	1992		Yes
ABCC9	Cantu syndrome	12	0	0	12	0.5	0.5	0	1	Yes	13	Definitive	2012		No
BAG3	Myofibrillar myopathy	7	0	0	7	1	0	4	5	Yes	12	Definitive	2009		No
CAV3	Caveolinopathy	7	0	1.5	8.5	2	0	4	6	Yes	14.5	Definitive	1998		No
COX15	Leigh syndrome	8	0	0	8	1.5	0	3.5	5	No	13	Strong	1990		No
CRYAB	Alpha-crystallinpathy	6	0	1	7	1.5	0.5	4	6	Yes	13	Definitive	2000		No
FXN	Friedreich ataxia	10	0	0	10	1.5	0.5	4	6	Yes	16	Definitive	1996		No
GAA	Pompe disease	12	0	0	12	2	1	4	6	Yes	18	Definitive	1991		No
LDB3	Myofibrillar myopathy	1.8	0	1.5	3.3	2	0.5	2	4.5	NA	7.8	Moderate	2003		No
MYO6	Bilateral hearing loss, LVHb	9	0	3	12	1	0	2	3	NA	15	Definitive	2004		No
SLC25A4	Mitochondrial disease	7.5	0	0	7.5	2	0	4	6	Yes	13.5	Definitive	2005		No

## Sheet: Suppl Table 6
GENE	Gene OMIM	Phenotype MIM	HCM Phenotype Description (OMIM)
ABCC9	#601439	NA
ACTA1	#102610	NA
ACTC1	#102540	#612098	Cardiomyopathy, hypertophic, 11
ACTN2	#102573	#612158	Cardiomyopathy, hypertrophic, 23, with or without LVNC
ALPK3	#617608	NA
ANKRD1	#609599	NA
BAG3	#603883	NA
CACNA1C	#114205	NA
CACNB2	#600003	NA
CALR3	#611414	#613875	?Cardiomyopathy, hypertrophic, 19
CASQ2	#114251	NA
CAV3	#601253	#192600	Cardiomyopathy, familial hypertrophic
COX15	#603646	NA
CRYAB	#123590	NA
CSRP3	#600824	#612124	Cardiomyopathy, hypertophic, 12
DES	#125660	NA
DSP	#125647	NA
FHL1	#300163	NA
FLNC	#102565	No MIM number	Cardiomyopathy, familial hypertrophic, 26
FXN	#606829	NA
GAA	#606800	NA
GLA	#300644	NA
JPH2	#605267	#613873	Cardiomyopathy, hypertophic, 17
KCNQ1	#607542	NA
KLF10	#601878	NA
LAMP2	#309060	NA
LDB3	#605906	#601493	Cardiomyopathy, hypertrophic, 24
MYBPC3	#600958	#115197	Cardiomyopathy, hypertophic, 4
MYH6	#160710	#613251	Cardiomyopathy, hypertophic, 14
MYH7	#160760	#192600	Cardiomyopathy, hypertophic, 1
MYL2	#160781	#608758	Cardiomyopathy, hypertophic, 10
MYL3	#160790	#608751	Cardiomyopathy, hypertophic, 8
MYLK2	#606566	#192600	Cardiomyopathy, hypertophic, 1, digenic
MYO6	#600970	#606346	Deafness, autosomal dominant 22, with hypertrophic cardiomyopathy
MYOM1	#603508	NA
MYOZ2	#605602	#613838	Cardiomyopathy, hypertophic, 16
MYPN	#608517	#615248	Cardiomyopathy, hypertophic, 22
NEXN	#613121	#613876	Cardiomyopathy, hypertophic, 20
OBSCN	#608616	NA
PDLIM3	#605889	NA
PLN	#172405	#613874	Cardiomyopathy, hypertophic, 18
PRKAG2	#602743	#600858	Cardiomyopathy, hypertophic, 6
PTPN11	#176876	NA
RAF1	#164760	NA
RIT1	#609591	NA
RYR2	#180902	NA
SLC25A4	#103220	NA
TCAP	#604488	#607487	Cardiomyopathy, hypertophic, 25
TMPO	#188380	NA
TNNC1	#191040	#613243	Cardiomyopathy, hypertophic, 13
TNNI3	#191044	#613690	Cardiomyopathy, hypertophic, 7
TNNT2	#191045	#115195	Cardiomyopathy, hypertophic, 2
TPM1	#191010	#115196	Cardiomyopathy, hypertophic, 3
TRIM63	#606131	NA
TTN	#188840	#613765	Cardiomyopathy, familial hypertophic, 9
TTR	#176300	NA
VCL	#193065	#613255	Cardiomyopathy, hypertophic, 15

## Sheet: Suppl Table 7
Gene	Gene OMIM Number	OMIM Phenotype	Phenotype MIM	Final Classification
MYH7	#160760	Cardiomyopathy, hypertrophic, 1	#192600	Definitive
TNNT2	#191045	Cardiomyopathy, hypertrophic, 2	#115195	Definitive
TPM1	#191010	Cardiomyopathy, hypertrophic, 3	#115196	Definitive
MYBPC3	#600958	Cardiomyopathy, hypertrophic, 4	#115197	Definitive
PRKAG2	#602743	Cardiomyopathy, hypertrophic, 6	#600858	Definitive - Syndrome
TNNI3	#191044	Cardiomyopathy, hypertrophic, 7	#613690	Definitive
MYL3	#160790	Cardiomyopathy, hypertrophic, 8	#608751	Definitive
TTN	#188840	Cardiomyopathy, familial hypertrophic, 9	#613765	Limited
MYL2	#160781	Cardiomyopathy, hypertrophic, 10	#608758	Definitive
ACTC1	#102540	Cardiomyopathy, hypertrophic, 11	#612098	Definitive
CSRP3	#600824	Cardiomyopathy, hypertrophic, 12	#612124	Moderate
TNNC1	#191040	Cardiomyopathy, hypertrophic, 13	#613243	Moderate
MYH6	#613251	Cardiomyopathy, hypertrophic, 14	#613251	Limited
VCL	#193065	Cardiomyopathy, hypertrophic, 15	#613255	Limited
MYOZ2	#605602	Cardiomyopathy, hypertrophic, 16	#613838	Limited
JPH2	#605267	Cardiomyopathy, hypertrophic, 17	#613873	Moderate
PLN	#172405	Cardiomyopathy, hypertrophic, 18	#613874	Definitive – Syndrome
CALR3	#611414	?Cardiomyopathy, hypertrophic, 19	#613875	Limited
NEXN	#613121	Cardiomyopathy, hypertrophic, 20	#613876	Limited
MYPN	#608517	Cardiomyopathy, hypertrophic, 22	#615248	Limited
ACTN2	#102573	Cardiomyopathy, hypertrophic, 23, with or without LVNC	#612158	Moderate - Syndrome
LDB3	#605906	Cardiomyopathy, hypertrophic, 24	#601493	Definitive - Syndrome*
TCAP	#604488	Cardiomyopathy, hypertrophic, 25	#607487	Limited
FLNC	#102565	Cardiomyopathy, hypertrophic, 26	Not given	Definitive – Syndrome
MYLK2	#606566	Cardiomyopathy, hypertrophic, 1, digenic	#192600	Limited
CAV3	#601253	Cardiomyopathy, familial hypertrophic	#192600	Definitive – Syndrome*
SUPPLEMENTARY TABLE 3: Genes associated with hypertrophic cardiomyopathy according to the literature
Abbreviations: OMIM, online mendelian inheritance in man.
*Syndromes that do not include isolated left ventricular hypertrophy.

## Sheet: Suppl Table 8
#VariationID	ClinicalSignificance	DateLastEvaluated	Description	SubmittedPhenotypeInfo	ReportedPhenotypeInfo	ReviewStatus	CollectionMethod	OriginCounts	Submitter	SCV	SubmittedGeneSymbol	ExplanationOfInterpretation	HGVS
326	Uncertain significance	2017-03-27	This sequence change replaces tyrosine with cysteine at codon 652 of the NEXN protein (p.Tyr652Cys). The tyrosine residue is highly conserved and there is a large physicochemical difference between tyrosine and cysteine. This variant is present in population databases (rs137853197, ExAC 0.02%). This variant has been reported in two individuals affected with dilated cardiomyopathy (PMID: 19881492)…	MedGen:C2751084;MedGen:C3151267	C2751084:Dilated cardiomyopathy 1CC;C3151267:Familial hypertrophic cardiomyopathy 20	criteria provided, single submitter	clinical testing	germline:na	Invitae	SCV000291369.2	NEXN	-	NM_144573.3(NEXN):c.1955A>G (p.Tyr652Cys)
4243	Uncertain significance	2017-07-13	This sequence change replaces alanine with valine at codon 87 of the MYLK2 protein (p.Ala87Val). The alanine residue is moderately conserved and there is a small physicochemical difference between alanine and valine. This variant is present in population databases (rs121908107, ExAC 0.03%), and has an allele count higher than expected for a pathogenic variant (PMID: 28166811). This variant has be…	MedGen:C3495498	C3495498:Familial hypertrophic cardiomyopathy 1	criteria provided, single submitter	clinical testing	germline:na	Invitae	SCV000652381.1	MYLK2	-	NM_033118.3(MYLK2):c.260C>T (p.Ala87Val)
4243	Pathogenic	2001-11-30	-	CARDIOMYOPATHY, HYPERTROPHIC, MIDVENTRICULAR, DIGENIC	CN068809:Cardiomyopathy, hypertrophic, midventricular, digenic	no assertion criteria provided	literature only	germline:na	OMIM	SCV000024638.1	MYLK2	-	NM_033118.3(MYLK2):c.260C>T (p.Ala87Val)
4244	Pathogenic	2001-11-30	-	CARDIOMYOPATHY, HYPERTROPHIC, MIDVENTRICULAR, DIGENIC	CN068809:Cardiomyopathy, hypertrophic, midventricular, digenic	no assertion criteria provided	literature only	germline:na	OMIM	SCV000024639.1	MYLK2	-	NM_033118.3(MYLK2):c.284C>A (p.Ala95Glu)
4731	Uncertain significance	2017-06-28	This sequence change replaces serine with leucine at codon 189 of the LDB3 protein (p.Ser189Leu). The serine residue is moderately conserved and there is a large physicochemical difference between serine and leucine. The LDB3 gene has multiple clinically relevant isoforms. The p.Ser189Leu variant occurs in alternate transcript NM_001171610.1, which corresponds to position c.321+1523C>T in NM_0010…	MedGen:C1836155	C1836155:Myofibrillar myopathy, ZASP-related	criteria provided, single submitter	clinical testing	germline:na	Invitae	SCV000289626.3	LDB3	-	NM_001080116.1(LDB3):c.321+1523C>T
4731	Pathogenic	2017-04-26	-	CARDIOMYOPATHY, FAMILIAL HYPERTROPHIC, 24	CN229629:Familial hypertrophic cardiomyopathy 24	no assertion criteria provided	literature only	not provided:na	OMIM	SCV000222636.2	LDB3	-	NM_001080116.1(LDB3):c.321+1523C>T
5527	Uncertain significance	2016-05-01	-	OMIM:115197	C1861862:Familial hypertrophic cardiomyopathy 4	no assertion criteria provided	clinical testing	germline:1	Erich and Hanna Klessmann Institute for Cardiovascular Research and Development,Heart and Diabetes Center North Rhine-Westphalia	SCV000298144.1	TCAP	-	NM_003673.3(TCAP):c.260G>A (p.Arg87Gln)
6846	Pathogenic	2002-02-01	-	CARDIOMYOPATHY, FAMILIAL HYPERTROPHIC, 6	C1833236:Familial hypertrophic cardiomyopathy 6	no assertion criteria provided	literature only	germline:na	OMIM	SCV000027445.3	PRKAG2	-	NM_016203.3(PRKAG2):c.905G>A (p.Arg302Gln)
6846	Pathogenic	2014-08-18	-	Familial hypertrophic cardiomyopathy 6	C1833236:Familial hypertrophic cardiomyopathy 6	no assertion criteria provided	clinical testing	germline:2	Blueprint Genetics	SCV000188821.2	PRKAG2	-	NM_016203.3(PRKAG2):c.905G>A (p.Arg302Gln)
6846	Pathogenic	2015-03-10	The p.Arg302Gln variant has been reported in multiple individuals with variable clinical features (including cardiac hypertrophy, Wolff-Parkinson-White syndrome (WPW) and other conduction system abnormalities) (Gollob 2001, Arab 2002, Charron 2007). In addition, this variant has been well established as disease causing through extensive segregation studies (Gollob 2001, Arab 2002, Sternick 2006, …	Orphanet:ORPHA99739	C0949658:Primary familial hypertrophic cardiomyopathy	criteria provided, single submitter	clinical testing	germline:24	Laboratory for Molecular Medicine,Partners HealthCare Personalized Medicine	SCV000062638.5	PRKAG2	-	NM_016203.3(PRKAG2):c.905G>A (p.Arg302Gln)
6846	Pathogenic	2016-05-12	-	OMIM:PS192600	C0949658:Primary familial hypertrophic cardiomyopathy	criteria provided, single submitter	clinical testing	germline:na	Molecular Diagnostic Laboratory for Inherited Cardiovascular Disease,Montreal Heart Institute	SCV000740492.1	PRKAG2	-	NM_016203.3(PRKAG2):c.905G>A (p.Arg302Gln)
6847	Pathogenic	2001-05-15	-	CARDIOMYOPATHY, FAMILIAL HYPERTROPHIC, 6	C1833236:Familial hypertrophic cardiomyopathy 6	no assertion criteria provided	literature only	germline:na	OMIM	SCV000027446.2	PRKAG2	-	NM_016203.3(PRKAG2):c.1148A>G (p.His383Arg)
6848	Pathogenic	2001-05-15	-	CARDIOMYOPATHY, FAMILIAL HYPERTROPHIC, 6	C1833236:Familial hypertrophic cardiomyopathy 6	no assertion criteria provided	literature only	germline:na	OMIM	SCV000027447.2	PRKAG2	-	NM_016203.3(PRKAG2):c.1050_1051insTTA (p.Arg350_Glu351insLeu)
6849	Pathogenic	2002-02-01	-	CARDIOMYOPATHY, FAMILIAL HYPERTROPHIC, 6	C1833236:Familial hypertrophic cardiomyopathy 6	no assertion criteria provided	literature only	germline:na	OMIM	SCV000027448.2	PRKAG2	-	NM_016203.3(PRKAG2):c.1199C>A (p.Thr400Asn)
6849	Likely pathogenic	2017-10-20	The p.Thr400Asn variant in PRKAG2 has been identified in 2 individual with LVH and WPW syndrome and was absent from large population studies (Arad 2002, LMM unpublished data). In vitro functional studies provide some evidence that the p.Thr400Asn variant may impact protein function (Arad 2002, Scott 2004); however, these types of assays may not accurately represent biological function. Animal mod…	Orphanet:ORPHA99739	C0949658:Primary familial hypertrophic cardiomyopathy	criteria provided, single submitter	clinical testing	germline:2	Laboratory for Molecular Medicine,Partners HealthCare Personalized Medicine	SCV000062588.5	PRKAG2	-	NM_016203.3(PRKAG2):c.1199C>A (p.Thr400Asn)
6850	Pathogenic	2002-02-01	-	CARDIOMYOPATHY, FAMILIAL HYPERTROPHIC, 6	C1833236:Familial hypertrophic cardiomyopathy 6	no assertion criteria provided	literature only	germline:na	OMIM	SCV000027449.4	PRKAG2	-	NM_016203.3(PRKAG2):c.1463A>T (p.Asn488Ile)
6852	Pathogenic	2017-06-20	This sequence change replaces arginine with glutamine at codon 531 of the PRKAG2 protein (p.Arg531Gln). The arginine residue is highly conserved and there is a small physicochemical difference between arginine and glutamine. This variant is not present in population databases (ExAC no frequency). This variant has been reported in the literature in several individuals affected with nonlysosomal he…	MedGen:C1849813	C1849813:Glycogen storage disease of heart, lethal congenital	criteria provided, single submitter	clinical testing	germline:na	Invitae	SCV000640343.1	PRKAG2	-	NM_016203.3(PRKAG2):c.1592G>A (p.Arg531Gln)
6852	Pathogenic	2012-07-18	The Arg531Gln variant in PRKAG2 has been reported in 3 infants with fatal congenital heart glycogenosis, occurring de novo in one case, and was absent in 190 control chromosomes (Burwinkel 2005). In addition, this variant has been identified by our laboratory in 4 infants with HCM (including one individual who also had LVNC and features of glycogen storage disease) and appears to have occurred de…	Orphanet:ORPHA99739	C0949658:Primary familial hypertrophic cardiomyopathy	no assertion criteria provided	clinical testing	germline:8	Laboratory for Molecular Medicine,Partners HealthCare Personalized Medicine	SCV000062598.5	PRKAG2	-	NM_016203.3(PRKAG2):c.1592G>A (p.Arg531Gln)
6853	Pathogenic	2005-01-27	-	CARDIOMYOPATHY, FAMILIAL HYPERTROPHIC, 6	C1833236:Familial hypertrophic cardiomyopathy 6	no assertion criteria provided	literature only	germline:na	OMIM	SCV000027452.5	PRKAG2	-	NM_016203.3(PRKAG2):c.1459T>C (p.Tyr487His)
6854	Pathogenic	2008-05-01	-	CARDIOMYOPATHY, FAMILIAL HYPERTROPHIC, 6	C1833236:Familial hypertrophic cardiomyopathy 6	no assertion criteria provided	literature only	germline:na	OMIM	SCV000027453.3	PRKAG2	-	NM_016203.3(PRKAG2):c.1589A>G (p.His530Arg)
6855	Likely pathogenic	2016-10-03	The E506Q likely pathogenic variant in the PRKAG2 gene has been reported in an infant with ventricular pre-excitation and severe biventricular hypertrophic cardiomyopathy, and was found to segregate with a cardiomyopathy phenotype in two relatives (Kelly et al., 2009). In addition, E506Q is classified in ClinVar as a likely pathogenic variant by an external clinical laboratory that identified thi…	Not Provided	CN517202:not provided	criteria provided, single submitter	clinical testing	germline:na	GeneDx	SCV000208959.8	PRKAG2	-	NM_016203.3(PRKAG2):c.1516G>C (p.Glu506Gln)
6855	Pathogenic	2009-11-01	-	CARDIOMYOPATHY, FAMILIAL HYPERTROPHIC, 6	C1833236:Familial hypertrophic cardiomyopathy 6	no assertion criteria provided	literature only	germline:na	OMIM	SCV000027454.2	PRKAG2	-	NM_016203.3(PRKAG2):c.1516G>C (p.Glu506Gln)
6855	Likely pathogenic	2013-02-13	The Glu506Gln variant has been reported in the literature in an infant proband with severe biventricular HCM and ventricular pre-excitation; the variant was also identified in two of the patient's affected family members (Kelly et al, 2009). It has been identified as a de novo variant in our laboratory in one individual with a clinical diagnosis of cardiomyopathy and segregated with disease in on…	Orphanet:ORPHA99739	C0949658:Primary familial hypertrophic cardiomyopathy	criteria provided, single submitter	clinical testing	germline:4	Laboratory for Molecular Medicine,Partners HealthCare Personalized Medicine	SCV000204030.4	PRKAG2	-	NM_016203.3(PRKAG2):c.1516G>C (p.Glu506Gln)
6856	Pathogenic	2006-03-01	-	CARDIOMYOPATHY, FAMILIAL HYPERTROPHIC, 6	C1833236:Familial hypertrophic cardiomyopathy 6	no assertion criteria provided	literature only	germline:na	OMIM	SCV000027455.1	PRKAG2	-	NM_016203.3(PRKAG2):c.1642T>C (p.Ser548Pro)
8279	Uncertain significance	2016-03-16	-	OMIM:123320;OMIM:192600;OMIM:606072;OMIM:607801;OMIM:611818;OMIM:614321	C0241005:Elevated serum creatine phosphokinase;C1832567:Limb-girdle muscular dystrophy, type 1C;C1853698:Rippling muscle disease;C2678485:Long QT syndrome 9;C3280443:Distal myopathy, Tateyama type;C3495498:Familial hypertrophic cardiomyopathy 1	no assertion criteria provided	research	paternal:na	Division of Human Genetics,Children's Hospital of Philadelphia	SCV000536872.1	CAV3	-	NM_033337.2(CAV3):c.216C>G (p.Cys72Trp)
8288	Pathogenic	2005-01-01	-	CARDIOMYOPATHY, FAMILIAL HYPERTROPHIC	C0949658:Primary familial hypertrophic cardiomyopathy	no assertion criteria provided	literature only	germline:na	OMIM	SCV000028995.2	CAV3	-	NM_033337.2(CAV3):c.191C>G (p.Thr64Ser)
8581	Pathogenic	2004-04-01	-	DEAFNESS, SENSORINEURAL, WITH HYPERTROPHIC CARDIOMYOPATHY	C3501265:Sensorineural deafness with hypertrophic cardiomyopathy	no assertion criteria provided	literature only	germline:na	OMIM	SCV000029329.1	MYO6	-	NM_004999.3(MYO6):c.737A>G (p.His246Arg)
8602	Pathogenic	2017-01-05	The c.3330+5 G>A pathogenic variant has been reported in two individuals with hypertrophic cardiomyopathy (HCM) and was absent from 307 control individuals; however, no additional clinical information or segregation analysis was provided (Wang et al., 2014). In addition, the c.3330+5 G>A variant was not observed in approximately 6,200 individuals of European and African American ancestry in the N…	Not Provided	CN517202:not provided	criteria provided, single submitter	clinical testing	germline:na	GeneDx	SCV000208165.10	MYBPC3	-	NM_000256.3(MYBPC3):c.3330+5G>A
8602	Pathogenic	1995-12-01	-	CARDIOMYOPATHY, FAMILIAL HYPERTROPHIC, 4	C1861862:Familial hypertrophic cardiomyopathy 4	no assertion criteria provided	literature only	germline:na	OMIM	SCV000029350.1	MYBPC3	-	NM_000256.3(MYBPC3):c.3330+5G>A
8603	Pathogenic	2017-08-08	This sequence change inserts 18 nucleotides in exon 33 of the MYBPC3 mRNA (c.3742_3759dup). This leads to the insertion of 6 amino acid residues in the MYBPC3 protein (p.Gly1248_Cys1253dup) but otherwise preserves the integrity of the reading frame. This variant is not present in population databases (ExAC no frequency). This variant has been reported in individuals affected with hypertrophic car…	MedGen:C0007194	C0007194:Hypertrophic cardiomyopathy	criteria provided, single submitter	clinical testing	germline:na	Invitae	SCV000546482.2	MYBPC3	-	NM_000256.3(MYBPC3):c.3742_3759dup18 (p.Cys1253_Arg1254insGlyGlyIleTyrValCys)
8603	Pathogenic	1995-12-01	-	CARDIOMYOPATHY, FAMILIAL HYPERTROPHIC, 4	C1861862:Familial hypertrophic cardiomyopathy 4	no assertion criteria provided	literature only	germline:na	OMIM	SCV000029351.1	MYBPC3	-	NM_000256.3(MYBPC3):c.3742_3759dup18 (p.Cys1253_Arg1254insGlyGlyIleTyrValCys)
8603	Pathogenic	2014-10-02	-	Hypertrophic Cardiomyopathy	C0949658:Primary familial hypertrophic cardiomyopathy	no assertion criteria provided	clinical testing	germline:na	Laboratory Corporation of America	SCV000052957.2	MYBPC3	-	NM_000256.3(MYBPC3):c.3742_3759dup18 (p.Cys1253_Arg1254insGlyGlyIleTyrValCys)
8603	Pathogenic	2016-05-05	The p.Gly1248_Cys1253dup variant in MYBPC3 has been identified in >20 individuals with HCM and segregated with disease in 9 affected family members from 3 families (Watkins 1995, Maron 2001, Helms 2014, Kapplinger 2014; LMM unpublished data). This variant is a duplication of 6 amino acids after position 1253 and is not predicted to alter the protein reading-frame. In-vitro functional studies prov…	Orphanet:ORPHA99739	C0949658:Primary familial hypertrophic cardiomyopathy	criteria provided, single submitter	clinical testing	germline:30	Laboratory for Molecular Medicine,Partners HealthCare Personalized Medicine	SCV000203962.4	MYBPC3	-	NM_000256.3(MYBPC3):c.3742_3759dup18 (p.Cys1253_Arg1254insGlyGlyIleTyrValCys)
8604	Uncertain significance	2017-07-25	This sequence change replaces valine with methionine at codon 1125 of the MYBPC3 protein (p.Val1125Met). The valine residue is highly conserved and there is a small physicochemical difference between valine and methionine. This variant is present in population databases (rs121909378, ExAC 0.004%). This variant has been observed in several individuals affected with hypertrophic cardiomyopathy (PMI…	MedGen:C0007194	C0007194:Hypertrophic cardiomyopathy	criteria provided, single submitter	clinical testing	germline:na	Invitae	SCV000623593.1	MYBPC3	-	NM_000256.3(MYBPC3):c.3373G>A (p.Val1125Met)
8604	Pathogenic	2008-09-01	-	CARDIOMYOPATHY, FAMILIAL HYPERTROPHIC, 4	C1861862:Familial hypertrophic cardiomyopathy 4	no assertion criteria provided	literature only	germline:na	OMIM	SCV000029352.2	MYBPC3	-	NM_000256.3(MYBPC3):c.3373G>A (p.Val1125Met)
8608	Pathogenic	2017-10-06	The p.Glu542Gln variant in MYBPC3 has been reported in at least 37 individuals with hypertrophic cardiomyopathy (HCM; see references below*) and segregated with disease in 6 affected members from 3 families (Carrier 1997, LMM data). It has also been reported in ClinVar by several other clinical laboratories (Variation ID: 8608). Charron et al (1998) estimated that its penetrance is 83%. This vari…	Orphanet:ORPHA99739	C0949658:Primary familial hypertrophic cardiomyopathy	criteria provided, single submitter	clinical testing	germline:76	Laboratory for Molecular Medicine,Partners HealthCare Personalized Medicine	SCV000059072.5	MYBPC3	-	NM_000256.3(MYBPC3):c.1624G>C (p.Glu542Gln)
8608	Pathogenic	2017-08-04	This sequence change replaces glutamic acid with glutamine at codon 542 of the MYBPC3 protein (p.Glu542Gln). The glutamic acid residue is highly conserved and there is a small physicochemical difference between glutamic acid and glutamine.Ã‚Â¬Ã¢â‚¬Â It also falls at the last nucleotide of exon 17 of the MYBPC3 mRNA. This variant is present in population databases (rs121909374, ExAC 0.01%). This s…	MedGen:C0007194	C0007194:Hypertrophic cardiomyopathy	criteria provided, single submitter	clinical testing	germline:na	Invitae	SCV000253809.4	MYBPC3	-	NM_000256.3(MYBPC3):c.1624G>C (p.Glu542Gln)
8608	Likely pathogenic	2013-11-04	Note this variant was found in clinical genetic testing performed by one or more labs who may also submit to ClinVar. Thus any internal case data may overlap with the internal case data of other labs. The interpretation reviewed below is that of the Stanford Center for Inherited Cardiovascular Disease. MYBPC3 p.Glu542Gln Based on the data reviewed below we classify this variant as likely disease …	Not provided	CN517202:not provided	no assertion criteria provided	clinical testing	germline:10	Stanford Center for Inherited Cardiovascular Disease,Stanford University	SCV000280219.1	MYBPC3	-	NM_000256.3(MYBPC3):c.1624G>C (p.Glu542Gln)
8608	Pathogenic	2014-06-01	-	Cardiomyopathy, hypertrophic	C0949658:Primary familial hypertrophic cardiomyopathy	no assertion criteria provided	research	germline:na	CSER_CC_NCGL; University of Washington Medical Center	SCV000190378.1	MYBPC3	-	NM_000256.3(MYBPC3):c.1624G>C (p.Glu542Gln)
8608	Pathogenic	2014-10-27	-	Primary familial hypertrophic cardiomyopathy	C0949658:Primary familial hypertrophic cardiomyopathy	no assertion criteria provided	clinical testing	germline:1	Blueprint Genetics	SCV000207041.1	MYBPC3	-	NM_000256.3(MYBPC3):c.1624G>C (p.Glu542Gln)
8608	Pathogenic	1997-03-01	-	CARDIOMYOPATHY, FAMILIAL HYPERTROPHIC, 4	C1861862:Familial hypertrophic cardiomyopathy 4	no assertion criteria provided	literature only	germline:na	OMIM	SCV000029356.1	MYBPC3	-	NM_000256.3(MYBPC3):c.1624G>C (p.Glu542Gln)
8608	Pathogenic	2015-06-30	The MYBPC3 Glu542Gln has previously been reported in multiple unrelated HCM cases (see references). Studies have shown the variant to co-segregate with disease in familial HCM (Carrier et al, 1997; Saltzman et al, 2010) however, we note that Saltzman et al. (2010) also identified an additional known disease-causing variant (MYBPC3 Arg502Trp). We have identified this variant in 4 unrelated HCM pro…	OMIM:192600	C3495498:Familial hypertrophic cardiomyopathy 1	criteria provided, single submitter	research	germline:4	Agnes Ginges Centre for Molecular Cardiology,Centenary Institute	SCV000256661.2	MYBPC3	-	NM_000256.3(MYBPC3):c.1624G>C (p.Glu542Gln)
8608	Pathogenic	2016-03-30	-	OMIM:115197	C1861862:Familial hypertrophic cardiomyopathy 4	criteria provided, single submitter	clinical testing	unknown:na	Genome Clinic of Geneva,University Hospital of Geneva	SCV000494449.1	MYBPC3	-	NM_000256.3(MYBPC3):c.1624G>C (p.Glu542Gln)
8608	Pathogenic	2014-06-09	This variant has been previously reported as disease-causing. It was an incidental finding in our study, in a 3-year-old male with Wilms tumor.	OMIM:115197;OMIM:615396	C1861862:Familial hypertrophic cardiomyopathy 4;C3715165:Left ventricular noncompaction 10	no assertion criteria provided	research	germline:2	Donald Williams Parsons Laboratory,Baylor College of Medicine	SCV000599924.1	MYBPC3	-	NM_000256.3(MYBPC3):c.1624G>C (p.Glu542Gln)
8608	Pathogenic	2017-08-01	-	OMIM:115197	C1861862:Familial hypertrophic cardiomyopathy 4	criteria provided, single submitter	clinical testing	germline:1	Phosphorus, Inc.	SCV000679775.1	MYBPC3	-	NM_000256.3(MYBPC3):c.1624G>C (p.Glu542Gln)
8608	Pathogenic	2015-12-10	-	OMIM:115197	C1861862:Familial hypertrophic cardiomyopathy 4	criteria provided, single submitter	research	unknown:1	HudsonAlpha Institute for Biotechnology	SCV000584103.1	MYBPC3	-	NM_000256.3(MYBPC3):c.1624G>C (p.Glu542Gln)
8608	Likely pathogenic	2013-09-23	This variant is the last nucleotide of exon 17 and is predicted by in silico analyses to disrupt normal splicing. In addition Crehalet et. al. (Cardiogenetics 2012;2:e6:26-31) demonstrated using a minigene transfection assay complete absence of the normal spliced product confirming the in silico predictions. This variant has also been described in the literature as being associated with the devel…	MedGen:C0949658	C0949658:Primary familial hypertrophic cardiomyopathy	criteria provided, single submitter	clinical testing	germline:na	CHEO Genetics Diagnostic Laboratory,Children's Hospital of Eastern Ontario	SCV000219724.2	MYBPC3	-	NM_000256.3(MYBPC3):c.1624G>C (p.Glu542Gln)
8610	Pathogenic	1997-03-01	-	CARDIOMYOPATHY, FAMILIAL HYPERTROPHIC, 4	C1861862:Familial hypertrophic cardiomyopathy 4	no assertion criteria provided	literature only	germline:na	OMIM	SCV000029358.1	MYBPC3	-	NM_000256.3(MYBPC3):c.2309-26A>G
8612	Pathogenic	1997-03-01	-	CARDIOMYOPATHY, FAMILIAL HYPERTROPHIC, 4	C1861862:Familial hypertrophic cardiomyopathy 4	no assertion criteria provided	literature only	germline:na	OMIM	SCV000029360.1	MYBPC3	-	NM_000256.3(MYBPC3):c.3659_3662delACCTinsTTCAAGAATGGC (p.Asp1220Valfs)
8614	Pathogenic	2002-01-29	-	CARDIOMYOPATHY, FAMILIAL HYPERTROPHIC, 4	C1861862:Familial hypertrophic cardiomyopathy 4	no assertion criteria provided	literature only	germline:na	OMIM	SCV000029362.1	MYBPC3	-	NM_000256.3(MYBPC3):c.175A>G (p.Thr59Ala)
8616	Pathogenic	1999-07-01	-	CARDIOMYOPATHY, FAMILIAL HYPERTROPHIC, 4	C1861862:Familial hypertrophic cardiomyopathy 4	no assertion criteria provided	literature only	germline:na	OMIM	SCV000029364.1	MYBPC3	-	NM_000256.3(MYBPC3):c.3286G>T (p.Glu1096Ter)
8616	Pathogenic	2014-10-22	The p.Glu1096X variant in MYBPC3 has been reported in 1 French Caribbean individual with HCM who carried another variant in MYH7 (Richard 1999, Richard 2003). The p.Glu1096X variant was observed in isolation in 3 affected relatives (including an obligate carrier) and in combination with the MYH7 variant in 1 affected relative. The proband and the relative with the MYH7 variant exhibited more seve…	Orphanet:ORPHA99739	C0949658:Primary familial hypertrophic cardiomyopathy	criteria provided, single submitter	clinical testing	germline:4	Laboratory for Molecular Medicine,Partners HealthCare Personalized Medicine	SCV000059223.5	MYBPC3	-	NM_000256.3(MYBPC3):c.3286G>T (p.Glu1096Ter)
8616	Likely pathogenic	-	-	OMIM:115197	C1861862:Familial hypertrophic cardiomyopathy 4	criteria provided, single submitter	clinical testing	germline:1	Laboratory of Genetics and Molecular Cardiology,University of SÃ£o Paulo	SCV000256169.1	MYBPC3	-	NM_000256.3(MYBPC3):c.3286G>T (p.Glu1096Ter)
8617	Pathogenic	2017-05-11	This sequence change replaces arginine with glutamine at codon 820 of the MYBPC3 protein (p.Arg820Gln). The arginine residue is highly conserved and there is a small physicochemical difference between arginine and glutamine. This variant is present in population databases (rs2856655, ExAC 0.01%). This variant has been reported in several individuals affected with hypertrophic cardiomyopathy, segr…	MedGen:C0007194	C0007194:Hypertrophic cardiomyopathy	criteria provided, single submitter	clinical testing	germline:na	Invitae	SCV000623557.1	MYBPC3	-	NM_000256.3(MYBPC3):c.2459G>A (p.Arg820Gln)
8617	Pathogenic	2005-02-01	-	CARDIOMYOPATHY, FAMILIAL HYPERTROPHIC, 4	C1861862:Familial hypertrophic cardiomyopathy 4	no assertion criteria provided	literature only	germline:na	OMIM	SCV000029365.1	MYBPC3	-	NM_000256.3(MYBPC3):c.2459G>A (p.Arg820Gln)
8617	Likely pathogenic	2016-12-28	The p.Arg820Gln variant in MYBPC3 has been reported in 14 individuals with HCM, segregated with disease in 6 affected relatives from 3 families (Konno et al. 2003, Nanni et al. 2003, Alders et al. 2003, Shimizu et al. 2003, Konno et al. 2006, Kapplinger et al. 2014, and Hodatsu et al. 2014), but has been identified in 1/66694 of European chromosomes by the Exome Aggregation Consortium (ExAC, http…	Orphanet:ORPHA99739	C0949658:Primary familial hypertrophic cardiomyopathy	criteria provided, single submitter	clinical testing	germline:6	Laboratory for Molecular Medicine,Partners HealthCare Personalized Medicine	SCV000198854.4	MYBPC3	-	NM_000256.3(MYBPC3):c.2459G>A (p.Arg820Gln)
8619	Pathogenic	2016-05-04	c.906-1 G>C: IVS9-1 G>C in intron 9 of the MYBPC3 gene (NM_000256.3). The c.906-1 G>C mutation in the MYBPC3 gene destroys the consensus splice acceptor site of intron 9. The mutation is predicted to lead to either an abnormal message, which is subjected to nonsense-mediated mRNA decay, or to an abnormal protein product if the message is used for protein translation. This mutation has been previo…	Not Provided	CN517202:not provided	criteria provided, single submitter	clinical testing	germline:na	GeneDx	SCV000208254.12	MYBPC3	-	NM_000256.3(MYBPC3):c.906-1G>C
8619	Pathogenic	2008-09-01	-	CARDIOMYOPATHY, FAMILIAL HYPERTROPHIC, 4	C1861862:Familial hypertrophic cardiomyopathy 4	no assertion criteria provided	literature only	germline:na	OMIM	SCV000029367.2	MYBPC3	-	NM_000256.3(MYBPC3):c.906-1G>C
8621	Pathogenic	2017-08-02	This sequence change affects the donor splice site in intron 30 of the MYBPC3 gene. It is expected to disrupt mRNA splicing and likely results in an absent or disrupted protein product. Loss-of-function variants in MYBPC3 are known to be pathogenic. This particular variant has been reported in the literature in individuals affected with hypertrophic cardiomyopathy (PMID: 17937428, 18467358, 18403…	MedGen:C0007194	C0007194:Hypertrophic cardiomyopathy	criteria provided, single submitter	clinical testing	germline:na	Invitae	SCV000284241.3	MYBPC3	-	NM_000256.3(MYBPC3):c.3330+2T>G
8621	Likely pathogenic	2014-08-12	Note this variant was found in clinical genetic testing performed by one or more labs who may also submit to ClinVar. Thus any internal case data may overlap with the internal case data of other labs. The interpretation reviewed below is that of the Stanford Center for Inherited Cardiovascular Disease. MYBPC3 IVS30+2T>G Based on the data reviewed below, we consider it likely disease causing. We f…	Not provided	CN517202:not provided	no assertion criteria provided	clinical testing	germline:10	Stanford Center for Inherited Cardiovascular Disease,Stanford University	SCV000280260.1	MYBPC3	-	NM_000256.3(MYBPC3):c.3330+2T>G
8621	Pathogenic	2007-11-15	-	CARDIOMYOPATHY, FAMILIAL HYPERTROPHIC, 4	C1861862:Familial hypertrophic cardiomyopathy 4	no assertion criteria provided	literature only	germline:na	OMIM	SCV000029369.1	MYBPC3	-	NM_000256.3(MYBPC3):c.3330+2T>G
8621	Pathogenic	2017-03-24	This patient also harbours two VUS: a second missense variant in MYBPC3, and a missense variant in MYH7.	OMIM:115197	C1861862:Familial hypertrophic cardiomyopathy 4	criteria provided, single submitter	clinical testing	germline:na	Genome Clinic of Geneva,University Hospital of Geneva	SCV000590878.1	MYBPC3	-	NM_000256.3(MYBPC3):c.3330+2T>G
8621	Pathogenic	2017-04-04	The c.3330+2T>G variant in MYBPC3 has been identified in >10 homozygous Amish individuals with severe neonatal onset HCM, >10 heterozygous individuals with HCM, and segregated with disease in 1 affected relative (also reported as IVS31+2T>G, Morita 2008, Xin 2007, Zahka 2008, LMM data). One study found that 6 of 41 heterozygous individuals exhibited features of HCM or LVH, suggesting that it may …	Orphanet:ORPHA99739	C0949658:Primary familial hypertrophic cardiomyopathy	criteria provided, single submitter	clinical testing	germline:56	Laboratory for Molecular Medicine,Partners HealthCare Personalized Medicine	SCV000059230.5	MYBPC3	-	NM_000256.3(MYBPC3):c.3330+2T>G
8776	Uncertain significance	-	-	OMIM:612124	C2677491:Familial hypertrophic cardiomyopathy 12	criteria provided, single submitter	clinical testing	germline:1	Laboratory of Genetics and Molecular Cardiology,University of SÃ£o Paulo	SCV000256191.1	CSRP3	-	NM_003476.4(CSRP3):c.10T>C (p.Trp4Arg)
8777	Pathogenic	2008-09-15	-	CARDIOMYOPATHY, FAMILIAL HYPERTROPHIC, 12	C2677491:Familial hypertrophic cardiomyopathy 12	no assertion criteria provided	literature only	germline:na	OMIM	SCV000029540.1	CSRP3	-	NM_003476.4(CSRP3):c.172T>G (p.Cys58Gly)
8778	Likely pathogenic	2017-07-24	This sequence change replaces leucine with proline at codon 44 of the CSRP3 protein (p.Leu44Pro). The leucine residue is highly conserved and there is a moderate physicochemical difference between leucine and proline. This variant is not present in population databases (ExAC no frequency). This variant has been reported to segregate with hypertrophic cardiomyopathy in a single family (PMID: 18505…	MedGen:CN029460	C2677491:Familial hypertrophic cardiomyopathy 12	criteria provided, single submitter	clinical testing	germline:na	Invitae	SCV000657461.1	CSRP3	-	NM_003476.4(CSRP3):c.131T>C (p.Leu44Pro)
8778	Pathogenic	2003-03-18	-	CARDIOMYOPATHY, FAMILIAL HYPERTROPHIC, 12	C2677491:Familial hypertrophic cardiomyopathy 12	no assertion criteria provided	literature only	germline:na	OMIM	SCV000029541.1	CSRP3	-	NM_003476.4(CSRP3):c.131T>C (p.Leu44Pro)
8779	Pathogenic	2003-03-18	-	CARDIOMYOPATHY, FAMILIAL HYPERTROPHIC, 12	C2677491:Familial hypertrophic cardiomyopathy 12	no assertion criteria provided	literature only	germline:na	OMIM	SCV000029542.1	CSRP3	-	NM_003476.4(CSRP3):c.160_164delTCGGAinsAGGGG (p.Ser54_Glu55delinsArgGly)
8780	Uncertain significance	2017-08-08	This sequence change replaces lysine with arginine at codon 69 of the CSRP3 protein (p.Lys69Arg). The lysine residue is highly conserved and there is a small physicochemical difference between lysine and arginine. This variant is present in population databases (rs137852764, ExAC 0.006%). This variant has been reported in the literature in two siblings with dilated cardiomyopathy and endocardial …	MedGen:C1843808;MedGen:CN029460	C1843808:Dilated cardiomyopathy 1M;C2677491:Familial hypertrophic cardiomyopathy 12	criteria provided, single submitter	clinical testing	germline:na	Invitae	SCV000254784.2	CSRP3	-	NM_003476.4(CSRP3):c.206A>G (p.Lys69Arg)
8781	Uncertain significance	2017-06-16	This sequence change replaces serine with arginine at codon 46 of the CSRP3 protein (p.Ser46Arg). The serine residue is highly conserved and there is a moderate physicochemical difference between serine and arginine. This variant is present in population databases (rs137852765, ExAC 0.006%). This variant has been reported in a family affected with hypertrophic cardiomyopathy (PMID: 18505755), and…	MedGen:C1843808;MedGen:CN029460	C1843808:Dilated cardiomyopathy 1M;C2677491:Familial hypertrophic cardiomyopathy 12	criteria provided, single submitter	clinical testing	germline:na	Invitae	SCV000657462.1	CSRP3	-	NM_003476.4(CSRP3):c.136A>C (p.Ser46Arg)
8781	Pathogenic	2008-09-15	-	CARDIOMYOPATHY, FAMILIAL HYPERTROPHIC, 12	C2677491:Familial hypertrophic cardiomyopathy 12	no assertion criteria provided	literature only	germline:na	OMIM	SCV000029544.2	CSRP3	-	NM_003476.4(CSRP3):c.136A>C (p.Ser46Arg)
12197	Pathogenic	2006-10-20	-	CARDIOMYOPATHY, FAMILIAL HYPERTROPHIC, 15	C2750459:Familial hypertrophic cardiomyopathy 15	no assertion criteria provided	literature only	germline:na	OMIM	SCV000033226.1	VCL	-	NM_014000.2(VCL):c.2923C>T (p.Arg975Trp)
12198	Pathogenic	2006-07-07	-	CARDIOMYOPATHY, FAMILIAL HYPERTROPHIC, 15	C2750459:Familial hypertrophic cardiomyopathy 15	no assertion criteria provided	literature only	germline:na	OMIM	SCV000033227.1	VCL	-	NM_014000.2(VCL):c.829C>A (p.Leu277Met)
12408	Pathogenic	2017-04-25	p.Ile79Asn (ATC>AAC): c.236 T>A in exon 8 of the TNNT2 gene (NM_001001430.1). The I79N mutation in the TNNT2 gene has been reported in association with HCM (Thierfelder L et al., 1994; Watkins H et al., 1995; Varnava A et al., 2001). Thierfelder et al. reported the I79N mutation in five individuals with HCM in one family, and did not observe the mutation in seven unaffected individuals in the fam…	Not Provided	CN517202:not provided	criteria provided, single submitter	clinical testing	germline:na	GeneDx	SCV000209218.12	TNNT2	-	NM_001001430.2(TNNT2):c.236T>A (p.Ile79Asn)
12408	Pathogenic	2008-11-01	-	CARDIOMYOPATHY, FAMILIAL HYPERTROPHIC, 2	C1861864:Familial hypertrophic cardiomyopathy 2	no assertion criteria provided	literature only	germline:na	OMIM	SCV000033464.1	TNNT2	-	NM_001001430.2(TNNT2):c.236T>A (p.Ile79Asn)
12408	Pathogenic	2015-03-31	The p.Ile79Asn variant in TNNT2 has been reported in 3 probands with HCM and segregated with disease in >15 affected relatives from two families (Thierfelder 1994 and Watkins 1995, Varnava 1999, Menon 2008). It was absent from large population studies. In vitro functional studies and animal models suggest that the p.Ile79Asn variant may impact protein function (Yanaga 1999, Miller 2001, Knollmann…	Orphanet:ORPHA99739	C0949658:Primary familial hypertrophic cardiomyopathy	criteria provided, single submitter	clinical testing	germline:12	Laboratory for Molecular Medicine,Partners HealthCare Personalized Medicine	SCV000060219.5	TNNT2	-	NM_001001430.2(TNNT2):c.236T>A (p.Ile79Asn)
12408	Pathogenic	2016-02-27	This sequence change replaces isoleucine with asparagine at codon 79 of the TNNT2 protein (p.Ile79Asn). The isoleucine residue is highly conserved and there is a large physicochemical difference between isoleucine and asparagine. This variant is not present in population databases (rs121964855, ExAC no frequency). This variant has been reported to segregate with familial cardiomyopathy in several…	MedGen:C1861864	C1861864:Familial hypertrophic cardiomyopathy 2	criteria provided, single submitter	clinical testing	germline:na	Invitae	SCV000285647.1	TNNT2	-	NM_001001430.2(TNNT2):c.236T>A (p.Ile79Asn)
12408	Likely pathogenic	2013-09-24	This aminoacid is highly conserved (up to Fugu). Listed in the dbSNP database but frequency is unknown. Not listed in the Exome Variant server database. Recorded in the Sarcomere Protein Gene database as a disease-causing mutation. This classification is in agreement with a publication by Thierfelder et al that showed that this variant segregated with disease phenotype in a family affected with H…	MedGen:C0949658	C0949658:Primary familial hypertrophic cardiomyopathy	criteria provided, single submitter	clinical testing	germline:na	CHEO Genetics Diagnostic Laboratory,Children's Hospital of Eastern Ontario	SCV000220077.2	TNNT2	-	NM_001001430.2(TNNT2):c.236T>A (p.Ile79Asn)
12409	Pathogenic	2017-06-19	This sequence change replaces arginine with glutamine at codon 92 of the TNNT2 protein (p.Arg92Gln). The arginine residue is highly conserved and there is a small physicochemical difference between arginine and glutamine. This variant is not present in population databases (ExAC no frequency). This variant has been reported to segregate with hypertrophic cardiomyopathy (HCM) in many families (PMI…	MedGen:C1861864	C1861864:Familial hypertrophic cardiomyopathy 2	criteria provided, single submitter	clinical testing	germline:na	Invitae	SCV000285648.3	TNNT2	-	NM_001001430.2(TNNT2):c.275G>A (p.Arg92Gln)
12409	Pathogenic	1994-06-03	-	CARDIOMYOPATHY, FAMILIAL HYPERTROPHIC, 2	C1861864:Familial hypertrophic cardiomyopathy 2	no assertion criteria provided	literature only	germline:na	OMIM	SCV000033467.1	TNNT2	-	NM_001001430.2(TNNT2):c.275G>A (p.Arg92Gln)
12409	Likely pathogenic	2016-03-08	-	OMIM:115195	C1861864:Familial hypertrophic cardiomyopathy 2	criteria provided, single submitter	clinical testing	germline:na	Center for Medical Genetics Ghent,University of Ghent	SCV000299242.1	TNNT2	-	NM_001001430.2(TNNT2):c.275G>A (p.Arg92Gln)
12409	Pathogenic	2016-03-15	The p.Arg92Gln variant in TNNT2 has been reported in at least 10 individuals with HCM (including a de novo occurrence in 1 individual) and segregated with disease in >15 affected relatives (Thierfelder 1994, Watkins 1995, Morita 2008, Olivotto 2008, Strijack 2008, LMM unpublished data). In addition, this variant has not been identified in large population studies. Studies have shown that the Arg9…	Orphanet:ORPHA99739	C0949658:Primary familial hypertrophic cardiomyopathy	criteria provided, single submitter	clinical testing	germline:12	Laboratory for Molecular Medicine,Partners HealthCare Personalized Medicine	SCV000060229.5	TNNT2	-	NM_001001430.2(TNNT2):c.275G>A (p.Arg92Gln)
12410	Pathogenic	1996-12-01	-	CARDIOMYOPATHY, FAMILIAL HYPERTROPHIC, 2	C1861864:Familial hypertrophic cardiomyopathy 2	no assertion criteria provided	literature only	germline:na	OMIM	SCV000033468.1	TNNT2	-	TNNT2, IVS15, G-A, +1
12411	Uncertain significance	2017-06-12	This sequence change replaces arginine with cysteine at codon 278 of the TNNT2 protein (p.Arg278Cys). The arginine residue is weakly conserved and there is a large physicochemical difference between arginine and cysteine. This variant is present in population databases (rs121964857, ExAC 0.06%). This variant has been reported in several individuals affected with hypertrophic cardiomyopathy (HCM) …	MedGen:C1832243;MedGen:C1861864;MedGen:C2676271	C1832243:Left ventricular noncompaction 6;C1861864:Familial hypertrophic cardiomyopathy 2;C2676271:Familial restrictive cardiomyopathy 3	criteria provided, single submitter	clinical testing	germline:na	Invitae	SCV000261146.4	TNNT2	-	NM_000364.3(TNNT2):c.853C>T (p.Arg285Cys)
12411	Pathogenic	1999-07-22	-	CARDIOMYOPATHY, FAMILIAL HYPERTROPHIC, 2	C1861864:Familial hypertrophic cardiomyopathy 2	no assertion criteria provided	literature only	germline:na	OMIM	SCV000033469.1	TNNT2	-	NM_000364.3(TNNT2):c.853C>T (p.Arg285Cys)
12411	Uncertain significance	2014-09-10	This TNNT2 Arg278Cys variant has been described in multiple HCM cohorts (see references) and in genetic screening of one DCM cohort (Millat G. et al., 2011). Segregation with disease has been shown where familial screening was available, though incomplete disease penetrance was observed (Gimeno JR, et al., 2009; GarcÃ­a-Castro M, et al., 2007; Miliou A. et al., 2005; Theopistou A. et al., 2004; W…	Familial hypertrophic cardiomyopathy 1	C3495498:Familial hypertrophic cardiomyopathy 1	criteria provided, single submitter	research	germline:3	Agnes Ginges Centre for Molecular Cardiology,Centenary Institute	SCV000212627.1	TNNT2	-	NM_000364.3(TNNT2):c.853C>T (p.Arg285Cys)
12411	Likely pathogenic	2014-06-01	-	Cardiomyopathy, hypertrophic	C0949658:Primary familial hypertrophic cardiomyopathy	no assertion criteria provided	research	germline:na	CSER_CC_NCGL; University of Washington Medical Center	SCV000190644.1	TNNT2	-	NM_000364.3(TNNT2):c.853C>T (p.Arg285Cys)
12412	Pathogenic	1998-08-04	-	CARDIOMYOPATHY, FAMILIAL HYPERTROPHIC, 2	C1861864:Familial hypertrophic cardiomyopathy 2	no assertion criteria provided	literature only	germline:na	OMIM	SCV000033470.1	TNNT2	-	NM_001001430.2(TNNT2):c.328T>A (p.Phe110Ile)
12414	Pathogenic	2017-05-30	This sequence change replaces arginine with tryptophan at codon 141 of the TNNT2 protein (p.Arg141Trp). The arginine residue is highly conserved and there is a moderate physicochemical difference between arginine and tryptophan. This variant is not present in population databases (ExAC no frequency). This variant has been reported in individuals and families affected with dilated cardiomyopathy (…	MedGen:C1861864	C1861864:Familial hypertrophic cardiomyopathy 2	criteria provided, single submitter	clinical testing	germline:na	Invitae	SCV000285650.3	TNNT2	-	NM_001001430.2(TNNT2):c.421C>T (p.Arg141Trp)
12414	Likely pathogenic	2015-02-05	-	MedGen:C0949658	C0949658:Primary familial hypertrophic cardiomyopathy	criteria provided, single submitter	clinical testing	germline:na	CHEO Genetics Diagnostic Laboratory,Children's Hospital of Eastern Ontario	SCV000220085.2	TNNT2	-	NM_001001430.2(TNNT2):c.421C>T (p.Arg141Trp)
12415	Pathogenic	2017-07-25	This sequence change replaces arginine with tryptophan at codon 131 of the TNNT2 protein (p.Arg131Trp). The arginine residue is highly conserved and there is a moderate physicochemical difference between arginine and tryptophan. This variant is present in population databases (rs74315380, ExAC 0.002%). This variant has been reported in the literature co-segregating with disease in one family affe…	MedGen:C1861864	C1861864:Familial hypertrophic cardiomyopathy 2	criteria provided, single submitter	clinical testing	germline:na	Invitae	SCV000541919.2	TNNT2	-	NM_001001430.2(TNNT2):c.391C>T (p.Arg131Trp)
12419	Pathogenic	2017-05-09	This sequence change replaces arginine with glycine at codon 145 of the TNNI3 protein (p.Arg145Gly). The arginine residue is highly conserved and there is a moderate physicochemical difference between arginine and glycine. This variant is present in the population databases (rs104894724, ExAC). This variant has been reported in several individuals with hypertrophic cardiomyopathy (HCM) and has be…	MedGen:C0007194	C0007194:Hypertrophic cardiomyopathy	criteria provided, single submitter	clinical testing	germline:na	Invitae	SCV000623781.1	TNNI3	-	NM_000363.4(TNNI3):c.433C>G (p.Arg145Gly)
12419	Pathogenic	2008-07-18	-	CARDIOMYOPATHY, FAMILIAL HYPERTROPHIC, 7	C1860752:Familial hypertrophic cardiomyopathy 7	no assertion criteria provided	literature only	germline:na	OMIM	SCV000033478.1	TNNI3	-	NM_000363.4(TNNI3):c.433C>G (p.Arg145Gly)
12419	Pathogenic	2018-01-19	-	Orphanet:ORPHA99739	C0949658:Primary familial hypertrophic cardiomyopathy	criteria provided, single submitter	clinical testing	germline:2	Laboratory for Molecular Medicine,Partners HealthCare Personalized Medicine	SCV000059945.4	TNNI3	-	NM_000363.4(TNNI3):c.433C>G (p.Arg145Gly)
12420	Pathogenic	1997-08-01	-	CARDIOMYOPATHY, FAMILIAL HYPERTROPHIC, 7	C1860752:Familial hypertrophic cardiomyopathy 7	no assertion criteria provided	literature only	germline:na	OMIM	SCV000033479.2	TNNI3	-	NM_000363.4(TNNI3):c.616A>C (p.Lys206Gln)
12422	Likely pathogenic	2017-08-04	This sequence change replaces aspartic acid with asparagine at codon 196 of the TNNI3 protein (p.Asp196Asn). The aspartic acid residue is highly conserved and there is a small physicochemical difference between aspartic acid and asparagine. This variant is present in population databases (rs104894727, ExAC 0.001%). This variant has been reported in individuals and families affected with hypertrop…	MedGen:C0007194	C0007194:Hypertrophic cardiomyopathy	criteria provided, single submitter	clinical testing	germline:na	Invitae	SCV000551895.2	TNNI3	-	NM_000363.4(TNNI3):c.586G>A (p.Asp196Asn)
12422	Pathogenic	2002-01-29	-	CARDIOMYOPATHY, FAMILIAL HYPERTROPHIC, 7	C1860752:Familial hypertrophic cardiomyopathy 7	no assertion criteria provided	literature only	germline:na	OMIM	SCV000033481.2	TNNI3	-	NM_000363.4(TNNI3):c.586G>A (p.Asp196Asn)
12422	Likely pathogenic	2014-06-01	-	Cardiomyopathy, hypertrophic	C0949658:Primary familial hypertrophic cardiomyopathy	no assertion criteria provided	research	germline:na	CSER_CC_NCGL; University of Washington Medical Center	SCV000190643.1	TNNI3	-	NM_000363.4(TNNI3):c.586G>A (p.Asp196Asn)
12422	Likely pathogenic	2017-08-30	The p.Asp196Asn variant in TNNI3 has been reported in 7 individuals with HCM and segregated with disease in 3 affected relatives from 2 families (Niimura 2002, Richard 2003, Mogensen 2004, Murphy 2016, LMM data). This variant has been identified in 3/126706 of European chromosomes by the Genome Aggregation Database (gnomAD, http://gnomad.broadinstitute.org/; dbSNP rs104894727). Computational pred…	Orphanet:ORPHA99739	C0949658:Primary familial hypertrophic cardiomyopathy	criteria provided, single submitter	clinical testing	germline:11	Laboratory for Molecular Medicine,Partners HealthCare Personalized Medicine	SCV000059960.5	TNNI3	-	NM_000363.4(TNNI3):c.586G>A (p.Asp196Asn)
12423	Pathogenic	2003-01-01	-	CARDIOMYOPATHY, FAMILIAL HYPERTROPHIC, 7	C1860752:Familial hypertrophic cardiomyopathy 7	no assertion criteria provided	literature only	germline:na	OMIM	SCV000033482.2	TNNI3	-	NM_000363.4(TNNI3):c.569A>G (p.Asp190Gly)
12424	Likely pathogenic	2014-08-22	-	Primary familial hypertrophic cardiomyopathy	C0949658:Primary familial hypertrophic cardiomyopathy	no assertion criteria provided	clinical testing	germline:1	Blueprint Genetics	SCV000207280.1	TNNI3	-	NM_000363.4(TNNI3):c.575G>A (p.Arg192His)
12426	Pathogenic	2017-09-28	The Arg145Trp variant in TNNI3 has been reported in >15 individuals with HCM or RCM and segregated with disease in >15 affected family members (Yumoto 2005, Mogensen 2004, Andersen 2009, Cheng 2005, Fokstuen 2008, Mogensen 2003, van den Wijngaard 2011, LMM unpublished data). This variant has been identified in 1/30782 South Asian chromosomes by the Genome Aggregation Database (gnomAD, http://gnom…	Orphanet:ORPHA99739	C0949658:Primary familial hypertrophic cardiomyopathy	criteria provided, single submitter	clinical testing	germline:17	Laboratory for Molecular Medicine,Partners HealthCare Personalized Medicine	SCV000059946.5	TNNI3	-	NM_000363.4(TNNI3):c.433C>T (p.Arg145Trp)
12426	Pathogenic	2017-02-17	This sequence change replaces arginine with tryptophan at codon 145 of the TNNI3 protein (p.Arg145Trp). The arginine residue is highly conserved and there is a moderate physicochemical difference between arginine and tryptophan. This variant is present in population databases (rs104894724, ExAC 0.006%). This variant has been reported in more than ten individuals and families affected with hypertr…	MedGen:C0007194	C0007194:Hypertrophic cardiomyopathy	criteria provided, single submitter	clinical testing	germline:na	Invitae	SCV000623782.1	TNNI3	-	NM_000363.4(TNNI3):c.433C>T (p.Arg145Trp)
12426	Likely pathogenic	2013-09-24	In silico analyses gave conflicting results with SIFT, Mutation Taster and PolyPhen predicting this variant to be pathogenic while Align GVGD predicts this variant to be benign. This variant is listed in the dbSNP database but its allele frequency is currently unknown. This variant is listed in the ClinVar database as pathogenic. Consistent with this classification, this variant has been previosu…	MedGen:C0949658	C0949658:Primary familial hypertrophic cardiomyopathy	criteria provided, single submitter	clinical testing	germline:na	CHEO Genetics Diagnostic Laboratory,Children's Hospital of Eastern Ontario	SCV000220054.2	TNNI3	-	NM_000363.4(TNNI3):c.433C>T (p.Arg145Trp)
12426	Pathogenic	2017-02-09	ACMG score pathogenic	Human Phenotype Ontology:HP:0001639	C0007194:Hypertrophic cardiomyopathy	criteria provided, single submitter	clinical testing	germline:14	Center for Human Genetics,University of Leuven	SCV000579511.1	TNNI3	-	NM_000363.4(TNNI3):c.433C>T (p.Arg145Trp)
12432	Pathogenic	1997-08-01	-	CARDIOMYOPATHY, FAMILIAL HYPERTROPHIC, 7	C1860752:Familial hypertrophic cardiomyopathy 7	no assertion criteria provided	literature only	germline:na	OMIM	SCV000033492.1	TNNI3	-	NM_000363.4(TNNI3):c.607G>A (p.Gly203Ser)
12433	Pathogenic	1997-08-01	-	CARDIOMYOPATHY, FAMILIAL HYPERTROPHIC, 7	C1860752:Familial hypertrophic cardiomyopathy 7	no assertion criteria provided	literature only	germline:na	OMIM	SCV000033493.1	TNNI3	-	TNNI3, 3-BP DEL, LYS183
12434	Pathogenic	2005-11-01	-	CARDIOMYOPATHY, FAMILIAL HYPERTROPHIC, 7	C1860752:Familial hypertrophic cardiomyopathy 7	no assertion criteria provided	literature only	germline:na	OMIM	SCV000033494.1	TNNI3	-	NM_000363.4(TNNI3):c.61C>T (p.Arg21Cys)
12442	Uncertain significance	2011-10-18	Note this variant was found in clinical genetic testing performed by one or more labs who may also submit to ClinVar. Thus any internal case data may overlap with the internal case data of other labs. The interpretation reviewed below is that of the Stanford Center for Inherited Cardiovascular Disease. p.Leu29Gln (c.86 T>A) in TNNC1 Of note, variants in TNNC1 are very rare and there is some debat…	not specified	CN169374:not specified	no assertion criteria provided	clinical testing	germline:2	Stanford Center for Inherited Cardiovascular Disease,Stanford University	SCV000280503.1	TNNC1	-	NM_003280.2(TNNC1):c.86T>A (p.Leu29Gln)
12442	Pathogenic	2005-12-01	-	CARDIOMYOPATHY, FAMILIAL HYPERTROPHIC, 13	C2750472:Familial hypertrophic cardiomyopathy 13	no assertion criteria provided	literature only	germline:na	OMIM	SCV000033502.1	TNNC1	-	NM_003280.2(TNNC1):c.86T>A (p.Leu29Gln)
12443	Likely pathogenic	2017-02-23	This sequence change replaces alanine with valine at codon 8 of the TNNC1 protein (p.Ala8Val). The alanine residue is moderately conserved and there is a small physicochemical difference between alanine and valine. This variant is not present in population databases (rs267607125, ExAC no frequency). This variant has been reported in individuals affected with hypertrophic cardiomyopathy (PMID: 185…	MedGen:C2750472	C2750472:Familial hypertrophic cardiomyopathy 13	criteria provided, single submitter	clinical testing	germline:na	Invitae	SCV000648283.1	TNNC1	-	NM_003280.2(TNNC1):c.23C>T (p.Ala8Val)
12443	Likely pathogenic	2017-08-18	The A8V variant in the TNNC1 gene has been reported previously in an individual with hypertrophic cardiomyopathy, and functional studies have shown that the A8V mutation disrupts the Ca 2+ switch mechanism resulting in a more open N-domain conformation in both the apo and holo states, increases the Ca 2+ sensitivity of reconstituted thin filaments and also enhances the effect of cTnI pseudo-phosp…	Not Provided	CN517202:not provided	criteria provided, single submitter	clinical testing	germline:na	GeneDx	SCV000209150.12	TNNC1	-	NM_003280.2(TNNC1):c.23C>T (p.Ala8Val)
12443	Pathogenic	2008-08-01	-	CARDIOMYOPATHY, FAMILIAL HYPERTROPHIC, 13	C2750472:Familial hypertrophic cardiomyopathy 13	no assertion criteria provided	literature only	germline:na	OMIM	SCV000033503.1	TNNC1	-	NM_003280.2(TNNC1):c.23C>T (p.Ala8Val)
12444	Pathogenic	2008-08-01	-	CARDIOMYOPATHY, FAMILIAL HYPERTROPHIC, 13	C2750472:Familial hypertrophic cardiomyopathy 13	no assertion criteria provided	literature only	germline:na	OMIM	SCV000033504.1	TNNC1	-	NM_003280.2(TNNC1):c.251G>A (p.Cys84Tyr)
12445	Uncertain significance	2015-12-22	This sequence change replaces aspartic acid with glutamic acid at codon 145 of the TNNC1 protein (p.Asp145Glu). The aspartic acid residue is highly conserved and there is a small physicochemical difference between aspartic acid and glutamic acid. This variant is present in population databases (rs267607124, ExAC 0.04%). This variant has been reported in an individual affected with hypertrophic ca…	MedGen:C2678475;MedGen:C2750472	C2678475:Dilated cardiomyopathy 1Z;C2750472:Familial hypertrophic cardiomyopathy 13	criteria provided, single submitter	clinical testing	germline:na	Invitae	SCV000287938.1	TNNC1	-	NM_003280.2(TNNC1):c.435C>A (p.Asp145Glu)
12445	Uncertain significance	2017-08-17	The D145E variant of uncertain significance in the TNNC1 gene has been reported multiple times in association with cardiomyopathy (Landstrom et al., 2008; Hershberger et al., 2010; Pinto et al., 2011a; Ploski et al., 2016). Landstrom et al. (2008) identified D145E as a novel variant in an individual with personal and family history of hypertrophic cardiomyopathy (HCM). In addition, D145E has been…	not specified	CN169374:not specified	criteria provided, single submitter	clinical testing	germline:na	GeneDx	SCV000209137.12	TNNC1	-	NM_003280.2(TNNC1):c.435C>A (p.Asp145Glu)
12445	Pathogenic	2008-08-01	-	CARDIOMYOPATHY, FAMILIAL HYPERTROPHIC, 13	C2750472:Familial hypertrophic cardiomyopathy 13	no assertion criteria provided	literature only	germline:na	OMIM	SCV000033505.1	TNNC1	-	NM_003280.2(TNNC1):c.435C>A (p.Asp145Glu)
12455	Pathogenic	1994-06-03	-	CARDIOMYOPATHY, FAMILIAL HYPERTROPHIC, 3	C1861863:Familial hypertrophic cardiomyopathy 3	no assertion criteria provided	literature only	germline:na	OMIM	SCV000033518.1	TPM1	-	NM_001018005.1(TPM1):c.539A>G (p.Glu180Gly)
12456	Pathogenic	2016-09-20	This sequence change replaces aspartic acid with asparagine at codon 175 of the TPM1 protein (p.Asp175Asn). The aspartic acid residue is highly conserved and there is a small physicochemical difference between aspartic acid and asparagine. This variant is not present in population databases (ExAC no frequency). This variant has been reported to segregate with hypertrophic cardiomyopathy (HCM) in …	MedGen:C0007194	C0007194:Hypertrophic cardiomyopathy	criteria provided, single submitter	clinical testing	germline:na	Invitae	SCV000547697.1	TPM1	-	NM_001018005.1(TPM1):c.523G>A (p.Asp175Asn)
12456	Pathogenic	1995-05-01	-	CARDIOMYOPATHY, FAMILIAL HYPERTROPHIC, 3	C1861863:Familial hypertrophic cardiomyopathy 3	no assertion criteria provided	literature only	germline:na	OMIM	SCV000033519.1	TPM1	-	NM_001018005.1(TPM1):c.523G>A (p.Asp175Asn)
12456	Pathogenic	2015-04-03	-	Hypertrophic Cardiomyopathy	C0949658:Primary familial hypertrophic cardiomyopathy	no assertion criteria provided	clinical testing	germline:na	Laboratory Corporation of America	SCV000053302.2	TPM1	-	NM_001018005.1(TPM1):c.523G>A (p.Asp175Asn)
12456	Pathogenic	2015-11-04	-	MedGen:C0949658	C0949658:Primary familial hypertrophic cardiomyopathy	criteria provided, single submitter	clinical testing	germline:9	Blueprint Genetics	SCV000188839.3	TPM1	-	NM_001018005.1(TPM1):c.523G>A (p.Asp175Asn)
12456	Pathogenic	2016-05-03	The p.Asp175Asn variant in TPM1 has been reported in multiple individuals with HCM, segregated with disease in more than 15 families, and occurred de novo in at least 1 individual (Thierfelder 1994, Nakajima-Taniguchi 1995, Watkins 1995, Coviello 1997, Van Driest 2002, Hedman 2004, Sipola 2005, Poutanen 2006, Jaaskelainen 2013). It was also absent from large population studies. Additionally, func…	Orphanet:ORPHA99739	C0949658:Primary familial hypertrophic cardiomyopathy	criteria provided, single submitter	clinical testing	germline:25	Laboratory for Molecular Medicine,Partners HealthCare Personalized Medicine	SCV000059992.5	TPM1	-	NM_001018005.1(TPM1):c.523G>A (p.Asp175Asn)
12457	Pathogenic	2001-01-02	-	CARDIOMYOPATHY, FAMILIAL HYPERTROPHIC, 3	C1861863:Familial hypertrophic cardiomyopathy 3	no assertion criteria provided	literature only	germline:na	OMIM	SCV000033520.1	TPM1	-	NM_001018005.1(TPM1):c.284T>C (p.Val95Ala)
12457	Pathogenic	2014-10-06	The Val95Ala variant in TPM1 has been reported in 1 Spanish-American individual with HCM and segregated with disease in >10 affected family members (Karibe 2001). It was absent from large population studies. In vitro functional studies indicate this variant may impact protein function (Karibe 2001, Mathur 2011, Bai 2011, Wang 2011); however, in vitro assays may not accurately represent biological…	Orphanet:ORPHA99739	C0949658:Primary familial hypertrophic cardiomyopathy	criteria provided, single submitter	clinical testing	germline:2	Laboratory for Molecular Medicine,Partners HealthCare Personalized Medicine	SCV000203873.4	TPM1	-	NM_001018005.1(TPM1):c.284T>C (p.Val95Ala)
12649	Pathogenic	1999-08-27	-	CARDIOMYOPATHY, FAMILIAL HYPERTROPHIC, 9	C1861065:Familial hypertrophic cardiomyopathy 9	no assertion criteria provided	literature only	germline:na	OMIM	SCV000033731.1	TTN	-	NM_001256850.1(TTN):c.2219G>T (p.Arg740Leu)
12652	Pathogenic	2016-03-16	-	OMIM:613765	C1861065:Familial hypertrophic cardiomyopathy 9	criteria provided, single submitter	clinical testing	germline:2	EGL Genetic Diagnostics,Eurofins Clinical Diagnostics	SCV000340098.3	TTN	-	NM_133378.4(TTN):c.100076_100086delAAGTAACATGGinsTGAAAGAAAAA (p.Glu33359_Trp33362delinsValLysGluLys)
13331	Pathogenic	2016-11-16	The patient was diagnosed with typical signs of Noonan syndrome and hypertrophic cardiomyopathy at the age of 2 years old.	OMIM:163950	C0041409:Noonan syndrome 1	criteria provided, single submitter	research	germline:na	Institute of Molecular Biology and Genetics,Federal Almazov North-West Medical Research Centre	SCV000494587.1	PTPN11	-	NM_002834.4(PTPN11):c.1403C>T (p.Thr468Met)
13343	Pathogenic	2017-05-10	The G464A pathogenic variant in the PTPN11 gene has been reported in association with Noonan Syndrome with multiple lentigines (NSML and formerly called LEOPARD syndrome) and Noonan syndrome (Sarkozy et al., 2004; Ko et al., 2008; Ferrero et al., 2008; Willig et al., 2015). The G464A variant was first reported in a mother and daughter with multiple lentigines and facial dysmorphism in the absence…	Not Provided	CN517202:not provided	criteria provided, single submitter	clinical testing	germline:na	GeneDx	SCV000057436.11	PTPN11	-	NM_002834.4(PTPN11):c.1391G>C (p.Gly464Ala)
13637	Pathogenic	2011-01-01	-	CARDIOMYOPATHY, FAMILIAL HYPERTROPHIC 18	C3151265:Familial hypertrophic cardiomyopathy 18	no assertion criteria provided	literature only	germline:na	OMIM	SCV000044001.1	PLN	-	NM_002667.4(PLN):c.116T>G (p.Leu39Ter)
13637	Pathogenic	2015-06-11	The p.Leu39X variant in PLN leads to a premature termination codon at position 39 which is predicted to lead to a truncated or absent protein. This variant has been identified in 1/66694 European chromosomes by the Exome Aggregation Consortium (ExAC, http://exac.broadinstitute.org; dbSNP rs111033560). It has been reported in 4 families with cardiomyopathy (2 families with HCM and conduction syste…	Orphanet:ORPHA99739	C0949658:Primary familial hypertrophic cardiomyopathy	criteria provided, single submitter	clinical testing	germline:4	Laboratory for Molecular Medicine,Partners HealthCare Personalized Medicine	SCV000199944.4	PLN	-	NM_002667.4(PLN):c.116T>G (p.Leu39Ter)
13957	Pathogenic	2017-03-15	The S257L missense variant in the RAF1 gene has been published previously in association with Noonan syndrome (Razzaque et al., 2007), and is consistent with a diagnosis of autosomal dominant Noonan syndrome. Approximately 80% of individuals with a RAF1 variant develop hypertrophic cardiomyopathy. All four patients previously reported to harbor the S257L missense variant were diagnosed with hyper…	Not Provided	CN517202:not provided	criteria provided, single submitter	clinical testing	germline:na	GeneDx	SCV000209016.9	RAF1	-	NM_002880.3(RAF1):c.770C>T (p.Ser257Leu)
13957	Pathogenic	2017-03-09	The p.Ser257Leu variant has been associated with the clinical features of RASopathy disorders (Razzaque 2007, Pandit 2007). This variant has been reported to have occurred de novo in sporadic cases. Individuals with pathogenic variants in exon 7 or 17 in RAF1 have a high incidence of hypertrophic cardiomyopathy (80-95%, Razzaque 2007, Pandit 2007). In summary, this variant meets criteria to be cl…	Orphanet:ORPHA98733	CN166718:Rasopathy	criteria provided, single submitter	clinical testing	germline:46	Laboratory for Molecular Medicine,Partners HealthCare Personalized Medicine	SCV000200043.4	RAF1	-	NM_002880.3(RAF1):c.770C>T (p.Ser257Leu)
13958	Pathogenic	2014-04-16	The Pro261Ser variant in RAF1 has been identified in 10 individuals with clinical features of Noonan syndrome (Razzaque 2007, Pandit 2007, LMM unpublished data), reported to segregate in 4 relatives with clinical features of Noonan syndrome from 2 families (Razzaque 2007, Pandit 2007), and was absent from large population studies (http://evs.gs.washington.edu/EVS/; dbSNP rs121434594). Individuals…	Orphanet:ORPHA648	C0028326:Noonan syndrome	criteria provided, single submitter	clinical testing	germline:13	Laboratory for Molecular Medicine,Partners HealthCare Personalized Medicine	SCV000061367.5	RAF1	-	NM_002880.3(RAF1):c.781C>T (p.Pro261Ser)
13958	Pathogenic	2017-10-06	The P261S missense variant in the RAF1 gene has been reported previously in association with Noonan syndrome, including an apparently de novo occurrence (Pandit et al., 2007; Razzaque et al., 2007; Longoni et al., 2010; Digilio et al., 2013). The variant is not observed in large population cohorts (Lek et al., 2016; 1000 Genomes Consortium et al., 2015; Exome Variant Server). P261S is a non-conse…	Not Provided	CN517202:not provided	criteria provided, single submitter	clinical testing	germline:na	GeneDx	SCV000209019.12	RAF1	-	NM_002880.3(RAF1):c.781C>T (p.Pro261Ser)
13958	Pathogenic	2015-09-14	-	MedGen:C0949658	C0949658:Primary familial hypertrophic cardiomyopathy	criteria provided, single submitter	clinical testing	germline:1	Blueprint Genetics	SCV000264165.1	RAF1	-	NM_002880.3(RAF1):c.781C>T (p.Pro261Ser)
13960	Pathogenic	2013-03-26	The Leu613Val variant in RAF1 has been associated with the clinical features of Noonan syndrome (Ciara 2009, Razzaque 2007, Denayer 2010, Kobayashi 2010) and LEOPARD syndrome (Pandit 2007). In addition, this variant has been reported to show familial segregation and to have occurred de novo. Individuals with pathogenic variants in exon 7 or 17 in RAF1 have a high incidence of hypertrophic cardiom…	Orphanet:ORPHA98733	CN166718:Rasopathy	criteria provided, single submitter	clinical testing	germline:4	Laboratory for Molecular Medicine,Partners HealthCare Personalized Medicine	SCV000061345.5	RAF1	-	NM_002880.3(RAF1):c.1837C>G (p.Leu613Val)
14061	Pathogenic	2014-12-28	This sequence change replaces methionine with valine at codon 149 of the MYL3 protein (p.Met149Val). The methionine residue is moderately conserved and there is a small physicochemical difference between methionine and valine. This sequence change has been reported in the literature and is not currently found in any individuals from the population databases (rs104893748, no frequency). It has bee…	Hypertrophic Cardiomyopathy	C0007194:Hypertrophic cardiomyopathy	criteria provided, single submitter	clinical testing	germline:na	Invitae	SCV000219113.2	MYL3	-	NM_000258.2(MYL3):c.445A>G (p.Met149Val)
14061	Pathogenic	2005-11-01	-	CARDIOMYOPATHY, FAMILIAL HYPERTROPHIC, 8	C1837471:Familial hypertrophic cardiomyopathy 8	no assertion criteria provided	literature only	germline:na	OMIM	SCV000035362.1	MYL3	-	NM_000258.2(MYL3):c.445A>G (p.Met149Val)
14062	Uncertain significance	2017-05-16	This sequence change replaces arginine with histidine at codon 154 of the MYL3 protein (p.Arg154His). The arginine residue is highly conserved and there is a small physicochemical difference between arginine and histidine. This variant is present in population databases (rs104893749, ExAC 0.01%). This variant has been reported in the literature in an individual affected with hypertrophic cardiomy…	MedGen:C0007194	C0007194:Hypertrophic cardiomyopathy	criteria provided, single submitter	clinical testing	germline:na	Invitae	SCV000623772.1	MYL3	-	NM_000258.2(MYL3):c.461G>A (p.Arg154His)
14062	Pathogenic	1996-05-01	-	CARDIOMYOPATHY, FAMILIAL HYPERTROPHIC, 8	C1837471:Familial hypertrophic cardiomyopathy 8	no assertion criteria provided	literature only	germline:na	OMIM	SCV000035363.2	MYL3	-	NM_000258.2(MYL3):c.461G>A (p.Arg154His)
14062	Likely pathogenic	2015-03-11	The MYL3 Arg154His variant has previously been reported in a young individual with massive hypertrophy, resulting in mid cavity obstruction, and was absent in >350 controls(Poetter K, et al., 1996). This variant is absent in the 1000 genomes project (http://www.1000genomes.org/) and present at a low frequency in the Exome Aggregation Consortium dataset (MAF=0.00002471; http://exac.broadinstitute.…	OMIM:192600	C3495498:Familial hypertrophic cardiomyopathy 1	criteria provided, single submitter	research	germline:1	Agnes Ginges Centre for Molecular Cardiology,Centenary Institute	SCV000256645.2	MYL3	-	NM_000258.2(MYL3):c.461G>A (p.Arg154His)
14063	Pathogenic	2017-07-24	This sequence change replaces glutamic acid with lysine at codon 143 of the MYL3 protein (p.Glu143Lys). The glutamic acid residue is highly conserved and there is a small physicochemical difference between glutamic acid and lysine. While this variant is not present in the ExAC population database, it is present in the Latino subpopulation of the gnomAD population database (rs104893750, 0.0087%). …	MedGen:C0007194	C0007194:Hypertrophic cardiomyopathy	criteria provided, single submitter	clinical testing	germline:na	Invitae	SCV000254448.4	MYL3	-	NM_000258.2(MYL3):c.427G>A (p.Glu143Lys)
14063	Pathogenic	2011-09-01	-	CARDIOMYOPATHY, FAMILIAL HYPERTROPHIC, 8	C1837471:Familial hypertrophic cardiomyopathy 8	no assertion criteria provided	literature only	germline:na	OMIM	SCV000035364.2	MYL3	-	NM_000258.2(MYL3):c.427G>A (p.Glu143Lys)
14064	Uncertain significance	2014-06-01	-	Cardiomyopathy, hypertrophic	C0949658:Primary familial hypertrophic cardiomyopathy	no assertion criteria provided	research	germline:na	CSER_CC_NCGL; University of Washington Medical Center	SCV000190444.1	MYL2	-	NM_000432.3(MYL2):c.37G>A (p.Ala13Thr)
14064	Likely pathogenic	2013-06-24	-	Cardiomyopathy, hypertrophic	C0949658:Primary familial hypertrophic cardiomyopathy	criteria provided, single submitter	research	unknown:1	Biesecker Lab/Human Development Section,National Institutes of Health	SCV000054783.1	MYL2	-	NM_000432.3(MYL2):c.37G>A (p.Ala13Thr)
14064	Pathogenic	1996-05-01	-	CARDIOMYOPATHY, FAMILIAL HYPERTROPHIC, 10	C1834460:Familial hypertrophic cardiomyopathy 10	no assertion criteria provided	literature only	germline:na	OMIM	SCV000035365.1	MYL2	-	NM_000432.3(MYL2):c.37G>A (p.Ala13Thr)
14064	Uncertain significance	2016-01-27	-	OMIM:608758	C1834460:Familial hypertrophic cardiomyopathy 10	criteria provided, single submitter	clinical testing	germline:na	Knight Diagnostic Laboratories,Oregon Health and Sciences University	SCV000493772.1	MYL2	-	NM_000432.3(MYL2):c.37G>A (p.Ala13Thr)
14064	Uncertain significance	2016-06-20	-	OMIM:PS192600	C0949658:Primary familial hypertrophic cardiomyopathy	criteria provided, single submitter	clinical testing	germline:na	Molecular Diagnostic Laboratory for Inherited Cardiovascular Disease,Montreal Heart Institute	SCV000740463.1	MYL2	-	NM_000432.3(MYL2):c.37G>A (p.Ala13Thr)
14065	Pathogenic	2016-08-24	This sequence change replaces glutamic acid with lysine at codon 22 of the MYL2 protein (p.Glu22Lys). The glutamic acid residue is highly conserved and there is a small physicochemical difference between glutamic acid and lysine. This variant is present in population databases (rs104894368, ExAC 0.009%). This variant has been reported to segregate with hypertrophic cardiomyopathy in several famil…	MedGen:C1834460	C1834460:Familial hypertrophic cardiomyopathy 10	criteria provided, single submitter	clinical testing	germline:na	Invitae	SCV000549155.1	MYL2	-	NM_000432.3(MYL2):c.64G>A (p.Glu22Lys)
14065	Pathogenic	2002-11-01	-	CARDIOMYOPATHY, FAMILIAL HYPERTROPHIC, 10	C1834460:Familial hypertrophic cardiomyopathy 10	no assertion criteria provided	literature only	germline:na	OMIM	SCV000035366.1	MYL2	-	NM_000432.3(MYL2):c.64G>A (p.Glu22Lys)
14065	Pathogenic	-	-	OMIM:608758	C1834460:Familial hypertrophic cardiomyopathy 10	no assertion criteria provided	clinical testing	germline:na	Diagnostic Laboratory, Department of Genetics,University Medical Center Groningen	SCV000733135.1	MYL2	-	NM_000432.3(MYL2):c.64G>A (p.Glu22Lys)
14065	Likely pathogenic	2016-07-15	-	OMIM:608758	C1834460:Familial hypertrophic cardiomyopathy 10	criteria provided, single submitter	clinical testing	germline:na	Center for Medical Genetics Ghent,University of Ghent	SCV000299269.1	MYL2	-	NM_000432.3(MYL2):c.64G>A (p.Glu22Lys)
14065	Likely pathogenic	2017-09-08	The p.Glu22Lys variant in MYL2 has been reported in >20 individuals with HCM and segregated in >20 affected relatives (ÃƒÂlvarez-Acosta 2014, Claes 2015, Poetter 1996, Kabaeva 2002, LMM data). Most of these individuals were reported to have additional risk factors such as hypertension, suggesting reduced penetrance or that this is a mild variant that may not cause disease on its own (Claes 2015)…	Orphanet:ORPHA99739	C0949658:Primary familial hypertrophic cardiomyopathy	criteria provided, single submitter	clinical testing	germline:2	Laboratory for Molecular Medicine,Partners HealthCare Personalized Medicine	SCV000203862.3	MYL2	-	NM_000432.3(MYL2):c.64G>A (p.Glu22Lys)
14066	Pathogenic	1996-05-01	-	CARDIOMYOPATHY, FAMILIAL HYPERTROPHIC, 10	C1834460:Familial hypertrophic cardiomyopathy 10	no assertion criteria provided	literature only	germline:na	OMIM	SCV000035367.1	MYL2	-	NM_000432.3(MYL2):c.283C>G (p.Pro95Ala)
14067	Pathogenic	2017-06-19	This sequence change replaces arginine with glutamine at codon 58 of the MYL2 protein (p.Arg58Gln). The arginine residue is highly conserved and there is a small physicochemical difference between arginine and glutamine. This variant is present in population databases (rs104894369, ExAC 0.02%). This variant has been reported in multiple individuals and families affected with hypertrophic cardiomy…	MedGen:C1834460	C1834460:Familial hypertrophic cardiomyopathy 10	criteria provided, single submitter	clinical testing	germline:na	Invitae	SCV000549157.2	MYL2	-	NM_000432.3(MYL2):c.173G>A (p.Arg58Gln)
14067	Pathogenic	2002-11-01	-	CARDIOMYOPATHY, FAMILIAL HYPERTROPHIC, 10	C1834460:Familial hypertrophic cardiomyopathy 10	no assertion criteria provided	literature only	germline:na	OMIM	SCV000035368.1	MYL2	-	NM_000432.3(MYL2):c.173G>A (p.Arg58Gln)
14067	Pathogenic	2014-07-21	-	Primary familial hypertrophic cardiomyopathy	C0949658:Primary familial hypertrophic cardiomyopathy	no assertion criteria provided	clinical testing	germline:1	Blueprint Genetics	SCV000207107.1	MYL2	-	NM_000432.3(MYL2):c.173G>A (p.Arg58Gln)
14067	Pathogenic	2017-05-18	-	OMIM:608758	C1834460:Familial hypertrophic cardiomyopathy 10	criteria provided, single submitter	clinical testing	unknown:na	Fulgent Genetics,Fulgent Genetics	SCV000611288.1	MYL2	-	NM_000432.3(MYL2):c.173G>A (p.Arg58Gln)
14067	Pathogenic	2018-01-24	The p.Arg58Gln variant in MYL2 has been reported in at least 16 individuals with HCM and segregated with disease in 11 affected relatives from 6 families (Flavigny 1998, Kabaeva 2002, Morner 2003, Olivotto 2011, Li 2015, Walsh 2016, LMM data). It has also been identified in 2/22298 Finnish chromosomes by the Genome Aggregation Database (gnomAD, http://exac.broadinstitute.org; dbSNP rs104894369). …	Orphanet:ORPHA99739	C0949658:Primary familial hypertrophic cardiomyopathy	criteria provided, single submitter	clinical testing	germline:20	Laboratory for Molecular Medicine,Partners HealthCare Personalized Medicine	SCV000060038.5	MYL2	-	NM_000432.3(MYL2):c.173G>A (p.Arg58Gln)
14068	Pathogenic	1998-03-01	-	CARDIOMYOPATHY, FAMILIAL HYPERTROPHIC, 10	C1834460:Familial hypertrophic cardiomyopathy 10	no assertion criteria provided	literature only	germline:na	OMIM	SCV000035369.1	MYL2	-	NM_000432.3(MYL2):c.52T>C (p.Phe18Leu)
14087	Pathogenic	2017-05-02	This sequence change replaces arginine with glutamine at codon 403 of the MYH7 protein (p.Arg403Gln). The arginine residue is highly conserved and there is a small physicochemical difference between arginine and glutamine. This variant is not present in population databases (ExAC no frequency). This variant has been reported in the literature strongly segregating with hypertrophic cardiomyopathy …	MedGen:C0007194	C0007194:Hypertrophic cardiomyopathy	criteria provided, single submitter	clinical testing	germline:na	Invitae	SCV000253815.3	MYH7	-	NM_000257.3(MYH7):c.1208G>A (p.Arg403Gln)
14087	Pathogenic	2003-01-01	-	CARDIOMYOPATHY, FAMILIAL HYPERTROPHIC, 1	C3495498:Familial hypertrophic cardiomyopathy 1	no assertion criteria provided	literature only	germline:na	OMIM	SCV000035400.2	MYH7	-	NM_000257.3(MYH7):c.1208G>A (p.Arg403Gln)
14087	Pathogenic	2015-09-28	The p.Arg403Gln variant in MYH7 is a well-established, common HCM variant that has been detected in a large number of individuals with HCM and is absent from large population studies. Published evidence sufficient to establish a pathogenic role includes presence in multiple families and segregation with disease in more than 10 affected relatives (Geisterfer-Lowrance 1990, Epstein 1992, Marian 199…	Orphanet:ORPHA99739	C0949658:Primary familial hypertrophic cardiomyopathy	criteria provided, single submitter	clinical testing	germline:46	Laboratory for Molecular Medicine,Partners HealthCare Personalized Medicine	SCV000059359.5	MYH7	-	NM_000257.3(MYH7):c.1208G>A (p.Arg403Gln)
14087	Pathogenic	2017-08-01	-	OMIM:192600	C3495498:Familial hypertrophic cardiomyopathy 1	criteria provided, single submitter	clinical testing	germline:1	Phosphorus, Inc.	SCV000679780.1	MYH7	-	NM_000257.3(MYH7):c.1208G>A (p.Arg403Gln)
14087	Pathogenic	2016-12-15	This variant was classified using modified ACMG criteria (ClinGen Expert Panel, Kelly et al. manuscript in preparation). Please see a summary of the rules and criteria codes in the "ACMG variant classification (MYH7)" document (assertion method column). The following criteria were met:PS3;PS4;PP1_ Strong;PM1;PM2;PM5;PP3	MedGen:C0949658	C0949658:Primary familial hypertrophic cardiomyopathy	reviewed by expert panel	curation	germline:na	ClinGen Inherited Cardiomyopathy Expert Panel	SCV000564413.2	MYH7	-	NM_000257.3(MYH7):c.1208G>A (p.Arg403Gln)
14087	Pathogenic	2017-03-13	The MYH7 Arg403Gln variant has been reported in numerous HCM cases (see literature). This variant is known to have high penetrance and has been described to segregate with disease in multiple large families (Geisterfer-Lowrance AA, et al., 1990; Epstein ND, et al., 1992; Marian AJ, et al.,1995; Richard P, et al., 2003; Woo A, et al., 2003; Millat G, et al., 2010). Many functional studies have bee…	OMIM:192600	C3495498:Familial hypertrophic cardiomyopathy 1	criteria provided, single submitter	research	germline:na	Agnes Ginges Centre for Molecular Cardiology,Centenary Institute	SCV000692503.1	MYH7	-	NM_000257.3(MYH7):c.1208G>A (p.Arg403Gln)
14088	Pathogenic	2016-02-08	This sequence change replaces arginine with glutamine at codon 249 of the MYH7 protein (p.Arg249Gln). The arginine residue is highly conserved and there is a small physicochemical difference between arginine and glutamine. This variant is not present in population databases (ExAC no frequency). This variant has been reported to segregate with hypertrophic cardiomyopathy in several families (PMID:…	MedGen:C0007194	C0007194:Hypertrophic cardiomyopathy	criteria provided, single submitter	clinical testing	germline:na	Invitae	SCV000284295.1	MYH7	-	NM_000257.3(MYH7):c.746G>A (p.Arg249Gln)
14088	Likely pathogenic	2013-09-24	Mutation positive member of a proband reported by Familion. From Familion report: " This mutation is a class I variant, meaning it is strongly expected to predispose to a cardiomyopathy, such as Hypertrophic cardiomyopathy. In the published literature, MYH7 Arg249Gln has been reported in at least 9 suspected HCM unrelated probands, has been shown to segregate with disease in family studies, and h…	MedGen:C0949658	C0949658:Primary familial hypertrophic cardiomyopathy	criteria provided, single submitter	clinical testing	germline:na	CHEO Genetics Diagnostic Laboratory,Children's Hospital of Eastern Ontario	SCV000219861.2	MYH7	-	NM_000257.3(MYH7):c.746G>A (p.Arg249Gln)
14088	Pathogenic	1992-04-23	-	CARDIOMYOPATHY, FAMILIAL HYPERTROPHIC, 1	C3495498:Familial hypertrophic cardiomyopathy 1	no assertion criteria provided	literature only	germline:na	OMIM	SCV000035401.2	MYH7	-	NM_000257.3(MYH7):c.746G>A (p.Arg249Gln)
14088	Pathogenic	2017-08-01	-	OMIM:192600	C3495498:Familial hypertrophic cardiomyopathy 1	criteria provided, single submitter	clinical testing	germline:1	Phosphorus, Inc.	SCV000679802.1	MYH7	-	NM_000257.3(MYH7):c.746G>A (p.Arg249Gln)
14088	Likely pathogenic	-	-	OMIM:192600	C3495498:Familial hypertrophic cardiomyopathy 1	criteria provided, single submitter	clinical testing	germline:2	Laboratory of Genetics and Molecular Cardiology,University of SÃ£o Paulo	SCV000256121.1	MYH7	-	NM_000257.3(MYH7):c.746G>A (p.Arg249Gln)
14088	Pathogenic	2017-09-07	The p.Arg249Gln variant in MYH7 has been reported in >10 individuals with HCM, including 2 de novo occurrences, and segregated with disease in >30 affected relatives from 3 families (Rosenzweig 1991, Watkins 1992, Posen 1995, Arbustini 1998, Greber-Platzer 2001, Richard 2003, Woo 2003, Kassem 2013). It was absent from large population studies. Arginine (Arg) at position 249 is highly conserved in…	Orphanet:ORPHA99739	C0949658:Primary familial hypertrophic cardiomyopathy	criteria provided, single submitter	clinical testing	germline:11	Laboratory for Molecular Medicine,Partners HealthCare Personalized Medicine	SCV000059652.5	MYH7	-	NM_000257.3(MYH7):c.746G>A (p.Arg249Gln)
14089	Pathogenic	2017-01-11	This sequence change replaces arginine with cysteine at codon 453 of the MYH7 protein (p.Arg453Cys). The arginine residue is highly conserved and there is a large physicochemical difference between arginine and cysteine. This variant is not present in population databases (rs121913625, ExAC no frequency). This variant has been reported in the literature in multiple unrelated patients and families…	MedGen:C0007194	C0007194:Hypertrophic cardiomyopathy	criteria provided, single submitter	clinical testing	germline:na	Invitae	SCV000284255.3	MYH7	-	NM_000257.3(MYH7):c.1357C>T (p.Arg453Cys)
14089	Pathogenic	1996-05-01	-	CARDIOMYOPATHY, FAMILIAL HYPERTROPHIC, 1	C3495498:Familial hypertrophic cardiomyopathy 1	no assertion criteria provided	literature only	germline:na	OMIM	SCV000035402.2	MYH7	-	NM_000257.3(MYH7):c.1357C>T (p.Arg453Cys)
14089	Pathogenic	-	This MYH7 Arg453Cys mutation is well described in the literature. The mutation has been identified in multiple unrelated individuals and families with HCM (see references). This mutation is not a founder mutation but rather, occurs in a well known hotspot region of the MYH7 gene and has an independent origin is each family (Watkins H, et al., 1993). Additionally, a different mutation affecting th…	Familial hypertrophic cardiomyopathy 1	C3495498:Familial hypertrophic cardiomyopathy 1	criteria provided, single submitter	research	germline:1	Agnes Ginges Centre for Molecular Cardiology,Centenary Institute	SCV000212633.1	MYH7	-	NM_000257.3(MYH7):c.1357C>T (p.Arg453Cys)
14089	Pathogenic	2015-03-30	The p.Arg453Cys variant in MYH7 has been identified in >20 families with HCM or RCM, segregated with disease in >10 affected members of several families, and occurred de novo in 2 children with HCM (Ko 1996, Forissier 2000, Greber-Platzer 2001, Ackerman 2002, Garcia-Castro 2003, Nanni 2003, Woo 2003, Van Driest 2004, Perrot 2005, LMM unpublished data). It was absent from large population studies …	Orphanet:ORPHA99739	C0949658:Primary familial hypertrophic cardiomyopathy	criteria provided, single submitter	clinical testing	germline:62	Laboratory for Molecular Medicine,Partners HealthCare Personalized Medicine	SCV000059368.5	MYH7	-	NM_000257.3(MYH7):c.1357C>T (p.Arg453Cys)
14089	Pathogenic	2015-03-12	-	MedGen:C0949658	C0949658:Primary familial hypertrophic cardiomyopathy	criteria provided, single submitter	clinical testing	germline:2	Blueprint Genetics	SCV000264079.1	MYH7	-	NM_000257.3(MYH7):c.1357C>T (p.Arg453Cys)
14089	Pathogenic	2017-07-21	-	OMIM:PS192600	C0949658:Primary familial hypertrophic cardiomyopathy	criteria provided, single submitter	clinical testing	germline:na	Molecular Diagnostic Laboratory for Inherited Cardiovascular Disease,Montreal Heart Institute	SCV000740380.1	MYH7	-	NM_000257.3(MYH7):c.1357C>T (p.Arg453Cys)
14089	Pathogenic	2016-12-15	This variant was classified using modified ACMG criteria (ClinGen Expert Panel, Kelly et al. manuscript in preparation). Please see a summary of the rules and criteria codes in the "ACMG variant classification (MYH7)" document (assertion method column). The following criteria were met:PS2;PS3;PS4;PP1_ Strong;PM1;PM2;PP3	MedGen:C0340429;MedGen:C0949658	C0340429:Familial restrictive cardiomyopathy;C0949658:Primary familial hypertrophic cardiomyopathy	reviewed by expert panel	curation	germline:na	ClinGen Inherited Cardiomyopathy Expert Panel	SCV000564414.2	MYH7	-	NM_000257.3(MYH7):c.1357C>T (p.Arg453Cys)
14089	Likely pathogenic	-	-	OMIM:192600	C3495498:Familial hypertrophic cardiomyopathy 1	criteria provided, single submitter	clinical testing	germline:3	Laboratory of Genetics and Molecular Cardiology,University of SÃ£o Paulo	SCV000256122.1	MYH7	-	NM_000257.3(MYH7):c.1357C>T (p.Arg453Cys)
14089	Likely pathogenic	2013-09-24	Partners calls it pathogenic.	MedGen:C0949658	C0949658:Primary familial hypertrophic cardiomyopathy	criteria provided, single submitter	clinical testing	germline:na	CHEO Genetics Diagnostic Laboratory,Children's Hospital of Eastern Ontario	SCV000219874.2	MYH7	-	NM_000257.3(MYH7):c.1357C>T (p.Arg453Cys)
14090	Pathogenic	2017-02-28	This sequence change replaces glycine with arginine at codon 584 of the MYH7 protein (p.Gly584Arg). The glycine residue is highly conserved and there is a moderate physicochemical difference between glycine and arginine. This variant is not present in population databases (ExAC no frequency). This variant has been reported in the literature cosegregating with disease in families affected with hyp…	MedGen:C0007194	C0007194:Hypertrophic cardiomyopathy	criteria provided, single submitter	clinical testing	germline:na	Invitae	SCV000546174.2	MYH7	-	NM_000257.3(MYH7):c.1750G>C (p.Gly584Arg)
14090	Pathogenic	1992-04-23	-	CARDIOMYOPATHY, FAMILIAL HYPERTROPHIC, 1	C3495498:Familial hypertrophic cardiomyopathy 1	no assertion criteria provided	literature only	germline:na	OMIM	SCV000035403.2	MYH7	-	NM_000257.3(MYH7):c.1750G>C (p.Gly584Arg)
14090	Likely pathogenic	2013-09-24	Partners calls it pathogenic.	MedGen:C0949658	C0949658:Primary familial hypertrophic cardiomyopathy	criteria provided, single submitter	clinical testing	germline:na	CHEO Genetics Diagnostic Laboratory,Children's Hospital of Eastern Ontario	SCV000219885.2	MYH7	-	NM_000257.3(MYH7):c.1750G>C (p.Gly584Arg)
14090	Pathogenic	2016-12-15	This variant was classified using modified ACMG criteria (ClinGen Expert Panel, Kelly et al. manuscript in preparation). Please see a summary of the rules and criteria codes in the "ACMG variant classification (MYH7)" document (assertion method column). The following criteria were met:PS4;PM1;PM2;PP1_Moderate;PP3	MedGen:C0949658	C0949658:Primary familial hypertrophic cardiomyopathy	reviewed by expert panel	curation	germline:na	ClinGen Inherited Cardiomyopathy Expert Panel	SCV000564418.2	MYH7	-	NM_000257.3(MYH7):c.1750G>C (p.Gly584Arg)
14090	Likely pathogenic	-	-	OMIM:192600	C3495498:Familial hypertrophic cardiomyopathy 1	criteria provided, single submitter	clinical testing	germline:3	Laboratory of Genetics and Molecular Cardiology,University of SÃ£o Paulo	SCV000256138.1	MYH7	-	NM_000257.3(MYH7):c.1750G>C (p.Gly584Arg)
14090	Pathogenic	2015-06-03	The p.Gly584Arg variant in MYH7 has been reported in 8 individuals with HCM (Watkins 1993, Nier 1999, Santos 2012, Marsiglia 2013) and has been identified by our laboratory in >20 individuals with HCM. Furthermore, this variant segregated with disease in 4 affected members (including 1 obligate carrier) of 4 families (Watkins 1993, LMM unpublished data) and was absent from large population studie…	Orphanet:ORPHA99739	C0949658:Primary familial hypertrophic cardiomyopathy	criteria provided, single submitter	clinical testing	germline:53	Laboratory for Molecular Medicine,Partners HealthCare Personalized Medicine	SCV000059395.5	MYH7	-	NM_000257.3(MYH7):c.1750G>C (p.Gly584Arg)
14090	Pathogenic	2016-10-24	-	OMIM:PS192600	C0949658:Primary familial hypertrophic cardiomyopathy	criteria provided, single submitter	clinical testing	germline:na	Molecular Diagnostic Laboratory for Inherited Cardiovascular Disease,Montreal Heart Institute	SCV000577980.1	MYH7	-	NM_000257.3(MYH7):c.1750G>C (p.Gly584Arg)
14091	Pathogenic	2016-11-12	This sequence change replaces valine with methionine at codon 606 of the MYH7 protein (p.Val606Met). The valine residue is highly conserved and there is a small physicochemical difference between valine and methionine. This variant is not present in population databases (ExAC no frequency). This variant has been reported in the literature co-segregating with disease in several families affected w…	MedGen:C0007194	C0007194:Hypertrophic cardiomyopathy	criteria provided, single submitter	clinical testing	germline:na	Invitae	SCV000546283.1	MYH7	-	NM_000257.3(MYH7):c.1816G>A (p.Val606Met)
14091	Pathogenic	2017-06-15	Variant summary: The MYH7 c.1816G>A (p.Val606Met) variant involves the alteration of a conserved nucleotide, resulting in a missense substitution that lies within the P-loop containing nucleoside triphosphate hydrolase domain (InterPro). 4/5 in silico tools predict a damaging outcome for this variant. This variant is absent from the large control database ExAC and a control cohort from the litera…	MedGen:CN230736	CN230736:Cardiovascular phenotype	criteria provided, single submitter	clinical testing	germline:na	Laboratory Corporation of America	SCV000696338.1	MYH7	-	NM_000257.3(MYH7):c.1816G>A (p.Val606Met)
14091	Pathogenic	2001-06-01	-	CARDIOMYOPATHY, FAMILIAL HYPERTROPHIC, 1	C3495498:Familial hypertrophic cardiomyopathy 1	no assertion criteria provided	literature only	germline:na	OMIM	SCV000035404.2	MYH7	-	NM_000257.3(MYH7):c.1816G>A (p.Val606Met)
14091	Pathogenic	2014-10-30	This MYH7 Val606Met variant has previously been described in HCM patients. Co-segregation of this variant with disease has been demonstrated in multiple unrelated families, with complete disease penetrance observed in relatives of the proband (Watkins H., et al 1992; Fananapazir L., et al 1994; Havndrup O., et al 2001) . Disease manifestation associated with this variant are markedly variable amo…	Familial hypertrophic cardiomyopathy 1	C3495498:Familial hypertrophic cardiomyopathy 1	criteria provided, single submitter	research	germline:2	Agnes Ginges Centre for Molecular Cardiology,Centenary Institute	SCV000212626.1	MYH7	-	NM_000257.3(MYH7):c.1816G>A (p.Val606Met)
14091	Pathogenic	2011-04-15	The Val606Met variant has been reported in the literature in 24 probands with HCM where it was absent from 900 control chromosomes and has been demonstrated to segregate with disease in multiple families (Watkins 1992, Solomon 1993, Fananapazir 1994, Marian 1995, Richard 2003, Greber-Platzer 2001, Blair 2001, Havndrup 2001, Havndrup 2003, Ingles 2005, Jacques 2008, Zheng 2010). It should be noted…	Orphanet:ORPHA99739	C0949658:Primary familial hypertrophic cardiomyopathy	criteria provided, single submitter	clinical testing	germline:30	Laboratory for Molecular Medicine,Partners HealthCare Personalized Medicine	SCV000059401.5	MYH7	-	NM_000257.3(MYH7):c.1816G>A (p.Val606Met)
14091	Likely pathogenic	2013-09-24	partners calls it pathogenic. We received a control sample and gave it the designation given above.	MedGen:C0949658	C0949658:Primary familial hypertrophic cardiomyopathy	criteria provided, single submitter	clinical testing	germline:na	CHEO Genetics Diagnostic Laboratory,Children's Hospital of Eastern Ontario	SCV000219888.2	MYH7	-	NM_000257.3(MYH7):c.1816G>A (p.Val606Met)
14091	Pathogenic	2015-12-03	-	MedGen:C0949658	C0949658:Primary familial hypertrophic cardiomyopathy	criteria provided, single submitter	clinical testing	germline:8	Blueprint Genetics	SCV000188795.3	MYH7	-	NM_000257.3(MYH7):c.1816G>A (p.Val606Met)
14092	Pathogenic	2017-04-27	This sequence change replaces glutamic acid with lysine at codon 924 of the MYH7 protein (p.Glu924Lys). The glutamic acid residue is highly conserved and there is a small physicochemical difference between glutamic acid and lysine. This variant is not present in population databases (ExAC no frequency). This variant has been reported in the literature in multiple families and individuals affected…	MedGen:C0007194	C0007194:Hypertrophic cardiomyopathy	criteria provided, single submitter	clinical testing	germline:na	Invitae	SCV000253817.2	MYH7	-	NM_000257.3(MYH7):c.2770G>A (p.Glu924Lys)
14092	Pathogenic	2014-09-09	This MYH7 Glu924Lys variant has been identified in multiple unrelated HCM cases. It was first described by Watkins et al. (1992a & 1992b) as a de novo variant in a HCM case whose daughter was also genetically and clinically affected. This variant is absent in general population databases including 1000 genomes project (http://www.1000genomes.org/), and the Exome Aggregation Consortium dataset (ht…	Familial hypertrophic cardiomyopathy 1	C3495498:Familial hypertrophic cardiomyopathy 1	criteria provided, single submitter	research	germline:1	Agnes Ginges Centre for Molecular Cardiology,Centenary Institute	SCV000212642.1	MYH7	-	NM_000257.3(MYH7):c.2770G>A (p.Glu924Lys)
14092	Pathogenic	1992-04-23	-	CARDIOMYOPATHY, FAMILIAL HYPERTROPHIC, 1	C3495498:Familial hypertrophic cardiomyopathy 1	no assertion criteria provided	literature only	germline:na	OMIM	SCV000035405.2	MYH7	-	NM_000257.3(MYH7):c.2770G>A (p.Glu924Lys)
14092	Pathogenic	2013-03-20	-	Orphanet:ORPHA99739	C0949658:Primary familial hypertrophic cardiomyopathy	no assertion criteria provided	clinical testing	germline:13	Laboratory for Molecular Medicine,Partners HealthCare Personalized Medicine	SCV000059475.4	MYH7	-	NM_000257.3(MYH7):c.2770G>A (p.Glu924Lys)
14092	Likely pathogenic	-	-	OMIM:192600	C3495498:Familial hypertrophic cardiomyopathy 1	criteria provided, single submitter	clinical testing	germline:2	Laboratory of Genetics and Molecular Cardiology,University of SÃ£o Paulo	SCV000256135.1	MYH7	-	NM_000257.3(MYH7):c.2770G>A (p.Glu924Lys)
14093	Pathogenic	1992-04-23	-	CARDIOMYOPATHY, FAMILIAL HYPERTROPHIC, 1	C3495498:Familial hypertrophic cardiomyopathy 1	no assertion criteria provided	literature only	germline:na	OMIM	SCV000035406.2	MYH7	-	NM_000257.3(MYH7):c.2845G>A (p.Glu949Lys)
14094	Pathogenic	1998-03-01	-	CARDIOMYOPATHY, FAMILIAL HYPERTROPHIC, 1	C3495498:Familial hypertrophic cardiomyopathy 1	no assertion criteria provided	literature only	germline:na	OMIM	SCV000035407.2	MYH7	-	NM_000257.3(MYH7):c.1046T>C (p.Met349Thr)
14095	Pathogenic	2016-06-25	This sequence change replaces arginine with cysteine at codon 723 of the MYH7 protein (p.Arg723Cys). The arginine residue is highly conserved and there is a large physicochemical difference between arginine and cysteine. This variant is present in population databases (rs121913630, ExAC 0.006%). This variant has been reported to segregate with hypertrophic cardiomyopathy in families (PMID: 982990…	MedGen:C0007194	C0007194:Hypertrophic cardiomyopathy	criteria provided, single submitter	clinical testing	germline:na	Invitae	SCV000546190.1	MYH7	-	NM_000257.3(MYH7):c.2167C>T (p.Arg723Cys)
14095	Pathogenic	-	This MYH7 Arg723Cys variant has previously been identified in a small number of unrelated cases with HCM (see references). The variant was first reported as a de novo mutation (Watkins H, et al., 1992). Segregation analysis has shown this variant to segregate with disease with incomplete penetrance (Tesson F, et al., 1998; Richard P, et al., 2003; Girolami F, et al., 2010). Interestingly, Tesson …	Familial hypertrophic cardiomyopathy 1	C3495498:Familial hypertrophic cardiomyopathy 1	criteria provided, single submitter	research	germline:2	Agnes Ginges Centre for Molecular Cardiology,Centenary Institute	SCV000212630.1	MYH7	-	NM_000257.3(MYH7):c.2167C>T (p.Arg723Cys)
14095	Pathogenic	1992-11-01	-	CARDIOMYOPATHY, FAMILIAL HYPERTROPHIC, 1	C3495498:Familial hypertrophic cardiomyopathy 1	no assertion criteria provided	literature only	germline:na	OMIM	SCV000035408.2	MYH7	-	NM_000257.3(MYH7):c.2167C>T (p.Arg723Cys)
14095	Likely pathogenic	2013-12-31	-	Primary familial hypertrophic cardiomyopathy	C0949658:Primary familial hypertrophic cardiomyopathy	no assertion criteria provided	clinical testing	germline:na	Blueprint Genetics	SCV000188798.1	MYH7	-	NM_000257.3(MYH7):c.2167C>T (p.Arg723Cys)
14095	Pathogenic	2016-12-15	This variant was classified using modified ACMG criteria (ClinGen Expert Panel, Kelly et al. manuscript in preparation). Please see a summary of the rules and criteria codes in the "ACMG variant classification (MYH7)" document (assertion method column). The following criteria were met:PS4;PP1_ Strong;PM1;PM2;PM5;PM6;PP3;BP2	MedGen:C0949658	C0949658:Primary familial hypertrophic cardiomyopathy	reviewed by expert panel	curation	germline:na	ClinGen Inherited Cardiomyopathy Expert Panel	SCV000564425.2	MYH7	-	NM_000257.3(MYH7):c.2167C>T (p.Arg723Cys)
14095	Pathogenic	2017-01-13	The p.Arg723Cys variant in MYH7 has been reported in at least 14 individuals with HCM, segregated with disease in 7 affected relatives from 3 families, and was reported to have occurred de novo in 1 affected individual with confirmed parental identities (Watkins 1992, Tesson 1998, Richard 2003, Ingles 2005, Girolami 2010, Olivotto 2011, LMM data). Moreover, another variant at this position (p.Arg…	Orphanet:ORPHA99739	C0949658:Primary familial hypertrophic cardiomyopathy	criteria provided, single submitter	clinical testing	germline:41	Laboratory for Molecular Medicine,Partners HealthCare Personalized Medicine	SCV000059423.5	MYH7	-	NM_000257.3(MYH7):c.2167C>T (p.Arg723Cys)
14095	Likely pathogenic	2015-02-05	-	MedGen:C0949658	C0949658:Primary familial hypertrophic cardiomyopathy	criteria provided, single submitter	clinical testing	germline:na	CHEO Genetics Diagnostic Laboratory,Children's Hospital of Eastern Ontario	SCV000219899.2	MYH7	-	NM_000257.3(MYH7):c.2167C>T (p.Arg723Cys)
14096	Pathogenic	1992-12-01	-	CARDIOMYOPATHY, FAMILIAL HYPERTROPHIC, 1	C3495498:Familial hypertrophic cardiomyopathy 1	no assertion criteria provided	literature only	germline:na	OMIM	SCV000035409.2	MYH7	-	nsv513807
14097	Pathogenic	2017-05-27	This sequence change replaces leucine with valine at codon 908 of the MYH7 protein (p.Leu908Val). The leucine residue is highly conserved and there is a small physicochemical difference between leucine and valine. This variant is not present in population databases (ExAC no frequency). This variant has been reported in unrelated individuals affected with hypertrophic cardiomyopathy (HCM) (PMID: 1…	MedGen:C0007194	C0007194:Hypertrophic cardiomyopathy	criteria provided, single submitter	clinical testing	germline:na	Invitae	SCV000546238.2	MYH7	-	NM_000257.3(MYH7):c.2722C>G (p.Leu908Val)
14097	Pathogenic	1993-05-01	-	CARDIOMYOPATHY, FAMILIAL HYPERTROPHIC, 1	C3495498:Familial hypertrophic cardiomyopathy 1	no assertion criteria provided	literature only	germline:na	OMIM	SCV000035410.2	MYH7	-	NM_000257.3(MYH7):c.2722C>G (p.Leu908Val)
14097	Pathogenic	2015-09-16	-	OMIM:192600	C3495498:Familial hypertrophic cardiomyopathy 1	criteria provided, single submitter	clinical testing	germline:3	EGL Genetic Diagnostics,Eurofins Clinical Diagnostics	SCV000331349.3	MYH7	-	NM_000257.3(MYH7):c.2722C>G (p.Leu908Val)
14097	Pathogenic	2016-12-15	This variant was classified using modified ACMG criteria (ClinGen Expert Panel, Kelly et al. manuscript in preparation). Please see a summary of the rules and criteria codes in the "ACMG variant classification (MYH7)" document (assertion method column). The following criteria were met:PS4;PP1_ Strong;PM1;PM2;PP3	MedGen:C0949658	C0949658:Primary familial hypertrophic cardiomyopathy	reviewed by expert panel	curation	germline:na	ClinGen Inherited Cardiomyopathy Expert Panel	SCV000564438.2	MYH7	-	NM_000257.3(MYH7):c.2722C>G (p.Leu908Val)
14097	Likely pathogenic	2013-09-24	Mutation positive family member of the proband tested by GeneDx. From GeneDx report: "The Leu908Val mutation in the MYH7 gene has been previously reported multiple times in association with HCM. The Leu908Val was reported to co-segregate with HCM in affected members of at least one family tested and was not present in over 400 chromosomes of normal controls (1-6). Initially, Marian et al (1998) r…	MedGen:C0949658	C0949658:Primary familial hypertrophic cardiomyopathy	criteria provided, single submitter	clinical testing	germline:na	CHEO Genetics Diagnostic Laboratory,Children's Hospital of Eastern Ontario	SCV000219924.2	MYH7	-	NM_000257.3(MYH7):c.2722C>G (p.Leu908Val)
14097	Pathogenic	2017-03-10	The MYH7 Leu908Val variant has been reported in more than 15 HCM probands (see literature), and in particular has been found to cosegregate with disease in a few large families (Alpert NR, et al., 2005; Woo A, et al., 2003; Epstein ND, et al., 1992). In vitro assays suggest that the variant may impact myosin cross-bridge kinetics (Palmiter et al., 2000) and increase the velocity by which myosin t…	OMIM:192600	C3495498:Familial hypertrophic cardiomyopathy 1	criteria provided, single submitter	research	germline:na	Agnes Ginges Centre for Molecular Cardiology,Centenary Institute	SCV000692499.1	MYH7	-	NM_000257.3(MYH7):c.2722C>G (p.Leu908Val)
14097	Pathogenic	2017-02-21	The p.Leu908Val variant in MYH7 has been well established as pathogenic for HCM. This It has been reported in many families with HCM and segregated with disease in >50 affected relatives (Epstein 1992, al-Mahdawi 1993, Cuda 1993, Rayment 1995, Woo 2003, Van Driest 2002, Fananapazir 1993, Alpert 2005, Van Driest 2004). In addition, studies have shown that this variant may impact protein function (…	Orphanet:ORPHA99739	C0949658:Primary familial hypertrophic cardiomyopathy	criteria provided, single submitter	clinical testing	germline:64	Laboratory for Molecular Medicine,Partners HealthCare Personalized Medicine	SCV000059471.5	MYH7	-	NM_000257.3(MYH7):c.2722C>G (p.Leu908Val)
14097	Pathogenic	2015-11-04	-	MedGen:C0949658	C0949658:Primary familial hypertrophic cardiomyopathy	criteria provided, single submitter	clinical testing	germline:2	Blueprint Genetics	SCV000264086.1	MYH7	-	NM_000257.3(MYH7):c.2722C>G (p.Leu908Val)
14098	Pathogenic	2017-03-09	This sequence change replaces glycine with arginine at codon 741 of the MYH7 protein (p.Gly741Arg). The glycine residue is highly conserved and there is a moderate physicochemical difference between glycine and arginine. This variant is not present in population databases (ExAC no frequency). This variant has been reported in individuals affected with hypertrophic cardiomyopathy and has been show…	MedGen:C0007194	C0007194:Hypertrophic cardiomyopathy	criteria provided, single submitter	clinical testing	germline:na	Invitae	SCV000546223.2	MYH7	-	NM_000257.3(MYH7):c.2221G>C (p.Gly741Arg)
14098	Pathogenic	1993-05-01	-	CARDIOMYOPATHY, FAMILIAL HYPERTROPHIC, 1	C3495498:Familial hypertrophic cardiomyopathy 1	no assertion criteria provided	literature only	germline:na	OMIM	SCV000035411.2	MYH7	-	NM_000257.3(MYH7):c.2221G>C (p.Gly741Arg)
14098	Likely pathogenic	2015-02-05	-	MedGen:C0949658	C0949658:Primary familial hypertrophic cardiomyopathy	criteria provided, single submitter	clinical testing	germline:na	CHEO Genetics Diagnostic Laboratory,Children's Hospital of Eastern Ontario	SCV000219903.2	MYH7	-	NM_000257.3(MYH7):c.2221G>C (p.Gly741Arg)
14098	Likely pathogenic	2015-11-24	The p.Gly741Arg variant has been reported in >10 individuals with HCM, occurred de novo in one of them, and segregated with disease in 3 affected relatives from 2 families (Fananapazir 1993, Malinchik 1997, Richard 2003, Van Driest 2004, Song 2005, Kaski 2009, LMM unpublished data). It has not been identified in large population studies. This variant was predicted to be pathogenic using a computa…	Orphanet:ORPHA99739	C0949658:Primary familial hypertrophic cardiomyopathy	criteria provided, single submitter	clinical testing	germline:8	Laboratory for Molecular Medicine,Partners HealthCare Personalized Medicine	SCV000059430.5	MYH7	-	NM_000257.3(MYH7):c.2221G>C (p.Gly741Arg)
14098	Pathogenic	2016-12-15	This variant was classified using modified ACMG criteria (ClinGen Expert Panel, Kelly et al. manuscript in preparation). Please see a summary of the rules and criteria codes in the "ACMG variant classification (MYH7)" document (assertion method column). The following criteria were met:PS4;PM1;PM2;PM5;PM6;PP1;PP3	MedGen:C0949658	C0949658:Primary familial hypertrophic cardiomyopathy	reviewed by expert panel	curation	germline:na	ClinGen Inherited Cardiomyopathy Expert Panel	SCV000564427.2	MYH7	-	NM_000257.3(MYH7):c.2221G>C (p.Gly741Arg)
14098	Likely pathogenic	-	-	OMIM:192600	C3495498:Familial hypertrophic cardiomyopathy 1	criteria provided, single submitter	clinical testing	germline:2	Laboratory of Genetics and Molecular Cardiology,University of SÃ£o Paulo	SCV000256140.1	MYH7	-	NM_000257.3(MYH7):c.2221G>C (p.Gly741Arg)
14099	Pathogenic	1993-05-01	-	CARDIOMYOPATHY, FAMILIAL HYPERTROPHIC, 1	C3495498:Familial hypertrophic cardiomyopathy 1	no assertion criteria provided	literature only	germline:na	OMIM	SCV000035412.2	MYH7	-	NM_000257.3(MYH7):c.767G>A (p.Gly256Glu)
14099	Pathogenic	2014-01-20	-	Orphanet:ORPHA99739	C0949658:Primary familial hypertrophic cardiomyopathy	criteria provided, single submitter	clinical testing	germline:2	Laboratory for Molecular Medicine,Partners HealthCare Personalized Medicine	SCV000059654.5	MYH7	-	NM_000257.3(MYH7):c.767G>A (p.Gly256Glu)
14100	Pathogenic	1993-07-30	-	CARDIOMYOPATHY, FAMILIAL HYPERTROPHIC, 1	C3495498:Familial hypertrophic cardiomyopathy 1	no assertion criteria provided	literature only	germline:na	OMIM	SCV000035413.2	MYH7	-	NM_000257.3(MYH7):c.2333A>G (p.Asp778Gly)
14101	Pathogenic	1993-12-01	-	CARDIOMYOPATHY, FAMILIAL HYPERTROPHIC, 1	C3495498:Familial hypertrophic cardiomyopathy 1	no assertion criteria provided	literature only	germline:na	OMIM	SCV000035414.2	MYH7	-	NM_000257.3(MYH7):c.1208G>T (p.Arg403Leu)
14102	Pathogenic	2017-07-11	This sequence change replaces arginine with tryptophan at codon 403 of the MYH7 protein (p.Arg403Trp). The arginine residue is highly conserved and there is a moderate physicochemical difference between arginine and tryptophan. This variant is not present in population databases (ExAC no frequency). This variant has been reported to segregate with familial hypertrophic cardiomyopathy (HCM) in mul…	MedGen:C0007194	C0007194:Hypertrophic cardiomyopathy	criteria provided, single submitter	clinical testing	germline:na	Invitae	SCV000546195.2	MYH7	-	NM_000257.3(MYH7):c.1207C>T (p.Arg403Trp)
14102	Pathogenic	2014-12-22	This MYH7 Arg403Trp variant is well described in multiple unrelated HCM families (see references). There is strong evidence that the variant co-segregates with disease in several families. Specifically, Posen et al. (1995) presented a large HCM family where the MYH7 Arg403Trp variant was present in 14 clinically affected members. The clinical phenotype observed is variable and disease characteris…	Familial hypertrophic cardiomyopathy 1	C3495498:Familial hypertrophic cardiomyopathy 1	criteria provided, single submitter	research	germline:2	Agnes Ginges Centre for Molecular Cardiology,Centenary Institute	SCV000212643.1	MYH7	-	NM_000257.3(MYH7):c.1207C>T (p.Arg403Trp)
14102	Pathogenic	2013-10-09	-	CARDIOMYOPATHY, FAMILIAL HYPERTROPHIC, 1	C3495498:Familial hypertrophic cardiomyopathy 1	no assertion criteria provided	literature only	germline:na	OMIM	SCV000035415.1	MYH7	-	NM_000257.3(MYH7):c.1207C>T (p.Arg403Trp)
14102	Pathogenic	2012-01-18	The Arg403Trp variant (MYH7) has been identified in 9 individuals with HCM, segregated with disease in >15 affected relatives across several families, and was absent in >400 control chromosomes (Moolman 1993, Dausse 1993, Posen 1995, Moolman-Smook 1999, Perrot 2005). Therefore, this variant meets our criteria for pathogenicity (http://pcpgm.partners.org/LMM) based upon segregation and absence fro…	Orphanet:ORPHA99739	C0949658:Primary familial hypertrophic cardiomyopathy	criteria provided, single submitter	clinical testing	germline:10	Laboratory for Molecular Medicine,Partners HealthCare Personalized Medicine	SCV000059358.5	MYH7	-	NM_000257.3(MYH7):c.1207C>T (p.Arg403Trp)
14102	Pathogenic	2016-12-15	This variant was classified using modified ACMG criteria (ClinGen Expert Panel, Kelly et al. manuscript in preparation). Please see a summary of the rules and criteria codes in the "ACMG variant classification (MYH7)" document (assertion method column). The following criteria were met:PS4;PP1_ Strong;PM1;PM2;PM5;PP3	MedGen:C0949658	C0949658:Primary familial hypertrophic cardiomyopathy	reviewed by expert panel	curation	germline:na	ClinGen Inherited Cardiomyopathy Expert Panel	SCV000564412.2	MYH7	-	NM_000257.3(MYH7):c.1207C>T (p.Arg403Trp)
14102	Pathogenic	2017-05-18	-	OMIM:160500;OMIM:181430;OMIM:192600;OMIM:255160;OMIM:255310;OMIM:608358;OMIM:613426	C0546264:Congenital myopathy with fiber type disproportion;C1834481:Dilated cardiomyopathy 1S;C1842160:Myosin storage myopathy;C1850709:Myopathy, myosin storage, autosomal recessive;C3495498:Familial hypertrophic cardiomyopathy 1;CN074249:Myopathy, distal, 1;CN074265:Scapuloperoneal myopathy, MYH7-related	criteria provided, single submitter	clinical testing	unknown:na	Fulgent Genetics,Fulgent Genetics	SCV000611214.1	MYH7	-	NM_000257.3(MYH7):c.1207C>T (p.Arg403Trp)
14102	Likely pathogenic	2013-09-24	26 March 2012: This results in the substitution of a tryptophan for an arginine at amino acid 403. This variant has been reported previously in a number of families with HCM and is generally considered to result in a milder presentation. It is listed in the SNP database as been not detected in ~400 normal controls of various ethnicity. In addition this amino acid is highly conserved (up to zebraf…	MedGen:C0949658	C0949658:Primary familial hypertrophic cardiomyopathy	criteria provided, single submitter	clinical testing	germline:na	CHEO Genetics Diagnostic Laboratory,Children's Hospital of Eastern Ontario	SCV000219872.2	MYH7	-	NM_000257.3(MYH7):c.1207C>T (p.Arg403Trp)
14103	Pathogenic	2007-01-01	-	CARDIOMYOPATHY, FAMILIAL HYPERTROPHIC, 1	C3495498:Familial hypertrophic cardiomyopathy 1	no assertion criteria provided	literature only	germline:na	OMIM	SCV000035416.2	MYH7	-	NM_000257.3(MYH7):c.1538T>G (p.Phe513Cys)
14104	Pathogenic	1998-03-01	-	CARDIOMYOPATHY, FAMILIAL HYPERTROPHIC, 1	C3495498:Familial hypertrophic cardiomyopathy 1	no assertion criteria provided	literature only	germline:na	OMIM	SCV000035417.2	MYH7	-	NM_000257.3(MYH7):c.2155C>T (p.Arg719Trp)
14104	Pathogenic	2017-08-01	-	OMIM:192600	C3495498:Familial hypertrophic cardiomyopathy 1	criteria provided, single submitter	clinical testing	germline:1	Phosphorus, Inc.	SCV000679782.1	MYH7	-	NM_000257.3(MYH7):c.2155C>T (p.Arg719Trp)
14104	Pathogenic	2016-12-15	This variant was classified using modified ACMG criteria (ClinGen Expert Panel, Kelly et al. manuscript in preparation). Please see a summary of the rules and criteria codes in the "ACMG variant classification (MYH7)" document (assertion method column). The following criteria were met:PS2;PS3;PS4;PP1_ Strong;PM1;PM2;PM5;PP3	MedGen:C0949658	C0949658:Primary familial hypertrophic cardiomyopathy	reviewed by expert panel	curation	germline:na	ClinGen Inherited Cardiomyopathy Expert Panel	SCV000564421.2	MYH7	-	NM_000257.3(MYH7):c.2155C>T (p.Arg719Trp)
14104	Pathogenic	2015-06-10	The p.Arg719Trp variant in MYH7 was absent from large population studies but has been reported in at least 10 individuals with HCM (Treger 1965, Hejtmancik 1991, Anan 1994, Greve 1994, Jeschke 1998, JÃƒÂ¤ÃƒÂ¤skelÃƒÂ¤inen 1998, Richard 2003, JÃƒÂ¤ÃƒÂ¤skelÃƒÂ¤inen 2004, Poutanen 2006, Wang 2009, Santos 2012, Meyer 2013). It segregated with disease in >15 affected relatives from 3 families (Hejtmanc…	Orphanet:ORPHA99739	C0949658:Primary familial hypertrophic cardiomyopathy	criteria provided, single submitter	clinical testing	germline:17	Laboratory for Molecular Medicine,Partners HealthCare Personalized Medicine	SCV000059419.5	MYH7	-	NM_000257.3(MYH7):c.2155C>T (p.Arg719Trp)
14104	Pathogenic	2013-09-24	Family member of previously ID'd mutation	MedGen:C0949658	C0949658:Primary familial hypertrophic cardiomyopathy	criteria provided, single submitter	clinical testing	germline:na	CHEO Genetics Diagnostic Laboratory,Children's Hospital of Eastern Ontario	SCV000219895.2	MYH7	-	NM_000257.3(MYH7):c.2155C>T (p.Arg719Trp)
14104	Pathogenic	2015-04-03	-	OMIM:192600	C3495498:Familial hypertrophic cardiomyopathy 1	criteria provided, single submitter	clinical testing	germline:na	EGL Genetic Diagnostics,Eurofins Clinical Diagnostics	SCV000226727.4	MYH7	-	NM_000257.3(MYH7):c.2155C>T (p.Arg719Trp)
14105	Pathogenic	2017-06-19	This sequence change replaces glycine with arginine at codon 716 of the MYH7 protein (p.Gly716Arg). The glycine residue is highly conserved and there is a moderate physicochemical difference between glycine and arginine. This variant is not present in population databases (ExAC no frequency). This variant has been reported in the literature to segregate in families with hypertrophic cardiomyopath…	MedGen:C0007194	C0007194:Hypertrophic cardiomyopathy	criteria provided, single submitter	clinical testing	germline:na	Invitae	SCV000284259.3	MYH7	-	NM_000257.3(MYH7):c.2146G>A (p.Gly716Arg)
14105	Pathogenic	1994-01-01	-	CARDIOMYOPATHY, FAMILIAL HYPERTROPHIC, 1	C3495498:Familial hypertrophic cardiomyopathy 1	no assertion criteria provided	literature only	germline:na	OMIM	SCV000035418.2	MYH7	-	NM_000257.3(MYH7):c.2146G>A (p.Gly716Arg)
14105	Likely pathogenic	-	-	OMIM:192600	C3495498:Familial hypertrophic cardiomyopathy 1	criteria provided, single submitter	clinical testing	germline:3	Laboratory of Genetics and Molecular Cardiology,University of SÃ£o Paulo	SCV000256139.1	MYH7	-	NM_000257.3(MYH7):c.2146G>A (p.Gly716Arg)
14105	Pathogenic	2016-04-25	-	Orphanet:ORPHA99739	C0949658:Primary familial hypertrophic cardiomyopathy	criteria provided, single submitter	clinical testing	germline:26	Laboratory for Molecular Medicine,Partners HealthCare Personalized Medicine	SCV000059418.5	MYH7	-	NM_000257.3(MYH7):c.2146G>A (p.Gly716Arg)
14105	Pathogenic	2016-12-15	This variant was classified using modified ACMG criteria (ClinGen Expert Panel, Kelly et al. manuscript in preparation). Please see a summary of the rules and criteria codes in the "ACMG variant classification (MYH7)" document (assertion method column). The following criteria were met:PS4;PP1_ Strong;PM1;PM2;PM6;PP3	MedGen:C0949658	C0949658:Primary familial hypertrophic cardiomyopathy	reviewed by expert panel	curation	germline:na	ClinGen Inherited Cardiomyopathy Expert Panel	SCV000564420.2	MYH7	-	NM_000257.3(MYH7):c.2146G>A (p.Gly716Arg)
14106	Pathogenic	1994-04-15	-	CARDIOMYOPATHY, FAMILIAL HYPERTROPHIC, 1	C3495498:Familial hypertrophic cardiomyopathy 1	no assertion criteria provided	literature only	germline:na	OMIM	SCV000035419.2	MYH7	-	NM_000257.3(MYH7):c.2803G>A (p.Glu935Lys)
14107	Pathogenic	2017-06-12	This sequence change replaces arginine with glutamine at codon 719 of the MYH7 protein (p.Arg719Gln). The arginine residue is highly conserved and there is a small physicochemical difference between arginine and glutamine. This variant is not present in population databases (ExAC no frequency). This variant has been reported in the literature co-segregating with disease in families affected with …	MedGen:C0007194	C0007194:Hypertrophic cardiomyopathy	criteria provided, single submitter	clinical testing	germline:na	Invitae	SCV000546248.2	MYH7	-	NM_000257.3(MYH7):c.2156G>A (p.Arg719Gln)
14107	Pathogenic	1999-11-01	-	CARDIOMYOPATHY, FAMILIAL HYPERTROPHIC, 1	C3495498:Familial hypertrophic cardiomyopathy 1	no assertion criteria provided	literature only	germline:na	OMIM	SCV000035420.2	MYH7	-	NM_000257.3(MYH7):c.2156G>A (p.Arg719Gln)
14107	Pathogenic	-	This MYH7 Arg719Gln mutation has previously been described in multiple HCM cohorts (see references). It was first reported in a Hispanic family with HCM (Consevage MW, et al., 1994) and has been detected in individuals of other ethnic backgrounds (Moolman-Smook JC, et al., 1999; Huang X, et al., 2001; Marsiglia JD, et al., 2013). This mutation has been shown to cosegregate with disease, however, …	Familial hypertrophic cardiomyopathy 1	C3495498:Familial hypertrophic cardiomyopathy 1	criteria provided, single submitter	research	germline:2	Agnes Ginges Centre for Molecular Cardiology,Centenary Institute	SCV000212634.1	MYH7	-	NM_000257.3(MYH7):c.2156G>A (p.Arg719Gln)
14107	Pathogenic	2015-01-29	The p.Arg719Gln variant has been identified in >20 individuals with HCM (Consevage 1994, Moolman-Smook 1999, Huang 2001, Van Driest 2002, Richard 2003, Van Driest 2004, Ingles 2005, Fokstuen 2008, LMM unpublished), has segregated with disease in 6 affected family members (3 reported by Consevage 1994, 3 in our laboratory), and was absent from large population studies. Consistent with this evidenc…	Orphanet:ORPHA99739	C0949658:Primary familial hypertrophic cardiomyopathy	criteria provided, single submitter	clinical testing	germline:32	Laboratory for Molecular Medicine,Partners HealthCare Personalized Medicine	SCV000059421.5	MYH7	-	NM_000257.3(MYH7):c.2156G>A (p.Arg719Gln)
14107	Likely pathogenic	2013-09-24	Referred for a mutation specific testing previously identified in his family. Partners reported this change to be "highly likely pathogenic".	MedGen:C0949658	C0949658:Primary familial hypertrophic cardiomyopathy	criteria provided, single submitter	clinical testing	germline:na	CHEO Genetics Diagnostic Laboratory,Children's Hospital of Eastern Ontario	SCV000219896.2	MYH7	-	NM_000257.3(MYH7):c.2156G>A (p.Arg719Gln)
14107	Likely pathogenic	-	-	OMIM:192600	C3495498:Familial hypertrophic cardiomyopathy 1	criteria provided, single submitter	clinical testing	germline:2	Laboratory of Genetics and Molecular Cardiology,University of SÃ£o Paulo	SCV000256125.1	MYH7	-	NM_000257.3(MYH7):c.2156G>A (p.Arg719Gln)
14107	Pathogenic	2016-12-15	This variant was classified using modified ACMG criteria (ClinGen Expert Panel, Kelly et al. manuscript in preparation). Please see a summary of the rules and criteria codes in the "ACMG variant classification (MYH7)" document (assertion method column). The following criteria were met:PS4;PP1_ Strong;PM1;PM2;PM5;PP3	MedGen:C0949658	C0949658:Primary familial hypertrophic cardiomyopathy	reviewed by expert panel	curation	germline:na	ClinGen Inherited Cardiomyopathy Expert Panel	SCV000564422.2	MYH7	-	NM_000257.3(MYH7):c.2156G>A (p.Arg719Gln)
14110	Pathogenic	2001-11-30	-	CARDIOMYOPATHY, HYPERTROPHIC, MIDVENTRICULAR, DIGENIC	CN068809:Cardiomyopathy, hypertrophic, midventricular, digenic	no assertion criteria provided	literature only	germline:na	OMIM	SCV000035423.2	MYH7	-	MYH7, GLU743ASP
14111	Uncertain significance	2017-06-27	This sequence change replaces alanine with valine at codon 728 of the MYH7 protein (p.Ala728Val). The alanine residue is highly conserved and there is a small physicochemical difference between alanine and valine. The frequency data for this variant in the population databases is considered unreliable, as metrics indicate poor data quality at this position in the ExAC database. This variant has b…	MedGen:C0007194	C0007194:Hypertrophic cardiomyopathy	criteria provided, single submitter	clinical testing	germline:na	Invitae	SCV000623662.1	MYH7	-	NM_000257.3(MYH7):c.2183C>T (p.Ala728Val)
14111	Uncertain significance	2014-06-01	-	Cardiomyopathy, hypertrophic	C0949658:Primary familial hypertrophic cardiomyopathy	no assertion criteria provided	research	germline:na	CSER_CC_NCGL; University of Washington Medical Center	SCV000190428.1	MYH7	-	NM_000257.3(MYH7):c.2183C>T (p.Ala728Val)
14118	Pathogenic	2017-03-17	This sequence change replaces arginine with tryptophan at codon 1712 of the MYH7 protein (p.Arg1712Trp). The arginine residue is highly conserved and there is a moderate physicochemical difference between arginine and tryptophan. This variant is not present in population databases (ExAC no frequency). This variant has been reported in the literature in individuals affected with hypertrophic cardi…	MedGen:C0007194	C0007194:Hypertrophic cardiomyopathy	criteria provided, single submitter	clinical testing	germline:na	Invitae	SCV000623734.1	MYH7	-	NM_000257.3(MYH7):c.5134C>T (p.Arg1712Trp)
14118	Pathogenic	2005-02-01	-	CARDIOMYOPATHY, FAMILIAL HYPERTROPHIC, 1	C3495498:Familial hypertrophic cardiomyopathy 1	no assertion criteria provided	literature only	germline:na	OMIM	SCV000035432.2	MYH7	-	NM_000257.3(MYH7):c.5134C>T (p.Arg1712Trp)
14118	Likely pathogenic	2013-09-25	14 June 2013: This results in the substitution of a tryptophan for an arginine at amino acid 1712. This variant is listed in the Sarcomere Protein Gene Mutation database as being pathogenic. It has been described in two other individuals with HCM (Hougs et. al. Eu J Hum Genet 2005;13:161-165) and has not been found in 500 controls nor has it been reported in the Exome Variant database. All in sil…	MedGen:C0949658	C0949658:Primary familial hypertrophic cardiomyopathy	criteria provided, single submitter	clinical testing	germline:na	CHEO Genetics Diagnostic Laboratory,Children's Hospital of Eastern Ontario	SCV000219986.2	MYH7	-	NM_000257.3(MYH7):c.5134C>T (p.Arg1712Trp)
14119	Pathogenic	2017-07-24	This sequence change replaces glutamic acid with lysine at codon 483 of the MYH7 protein (p.Glu483Lys). The glutamic acid residue is highly conserved and there is a small physicochemical difference between glutamic acid and lysine. This variant is present in population databases (rs121913651, ExAC 0.001%). This variant has been reported to segregate with hypertrophic cardiomyopathy in a single fa…	MedGen:C0007194	C0007194:Hypertrophic cardiomyopathy	criteria provided, single submitter	clinical testing	germline:na	Invitae	SCV000623642.1	MYH7	-	NM_000257.3(MYH7):c.1447G>A (p.Glu483Lys)
14119	Pathogenic	1999-07-01	-	CARDIOMYOPATHY, FAMILIAL HYPERTROPHIC, 1	C3495498:Familial hypertrophic cardiomyopathy 1	no assertion criteria provided	literature only	germline:na	OMIM	SCV000035433.2	MYH7	-	NM_000257.3(MYH7):c.1447G>A (p.Glu483Lys)
14120	Pathogenic	2017-07-27	This sequence change replaces arginine with histidine at codon 870 of the MYH7 protein (p.Arg870His). The arginine residue is highly conserved and there is a small physicochemical difference between arginine and histidine. While this variant is present in population databases (rs36211715, ExAC), the frequency information is unreliable due to low sequence quality at this site. This variant has bee…	MedGen:C0007194	C0007194:Hypertrophic cardiomyopathy	criteria provided, single submitter	clinical testing	germline:na	Invitae	SCV000284268.3	MYH7	-	NM_000257.3(MYH7):c.2609G>A (p.Arg870His)
14120	Pathogenic	2006-05-01	-	CARDIOMYOPATHY, FAMILIAL HYPERTROPHIC, 1	C3495498:Familial hypertrophic cardiomyopathy 1	no assertion criteria provided	literature only	germline:na	OMIM	SCV000035434.2	MYH7	-	NM_000257.3(MYH7):c.2609G>A (p.Arg870His)
14120	Pathogenic	2015-04-09	This MYH7 Arg870His variant has been previously well described in multiple unrelated HCM cases (see references). Segregation of this variant with disease has been demonstrated in multiple unrelated families (Nishi H, et al., 1995; Erdmann J, et al., 2003; Tanjore RR, et al., 2006; Bashyam MD, et al., 2007), with incomplete penetrance observed in a few individuals. Two affected individuals who are…	Familial hypertrophic cardiomyopathy 1	C3495498:Familial hypertrophic cardiomyopathy 1	criteria provided, single submitter	research	germline:1	Agnes Ginges Centre for Molecular Cardiology,Centenary Institute	SCV000223879.1	MYH7	-	NM_000257.3(MYH7):c.2609G>A (p.Arg870His)
14120	Likely pathogenic	2015-02-05	-	MedGen:C0949658	C0949658:Primary familial hypertrophic cardiomyopathy	criteria provided, single submitter	clinical testing	germline:na	CHEO Genetics Diagnostic Laboratory,Children's Hospital of Eastern Ontario	SCV000219919.2	MYH7	-	NM_000257.3(MYH7):c.2609G>A (p.Arg870His)
14120	Pathogenic	2016-12-15	This variant was classified using modified ACMG criteria (ClinGen Expert Panel, Kelly et al. manuscript in preparation). Please see a summary of the rules and criteria codes in the "ACMG variant classification (MYH7)" document (assertion method column). The following criteria were met:PS4;PP1_ Strong;PM1;PM2	MedGen:C0949658	C0949658:Primary familial hypertrophic cardiomyopathy	reviewed by expert panel	curation	germline:na	ClinGen Inherited Cardiomyopathy Expert Panel	SCV000564434.2	MYH7	-	NM_000257.3(MYH7):c.2609G>A (p.Arg870His)
14120	Pathogenic	2015-04-23	-	MedGen:C0949658	C0949658:Primary familial hypertrophic cardiomyopathy	criteria provided, single submitter	clinical testing	germline:2	Blueprint Genetics	SCV000207099.2	MYH7	-	NM_000257.3(MYH7):c.2609G>A (p.Arg870His)
14120	Pathogenic	2016-07-21	The p.Arg870His variant in MYH7 has been reported in >15 individuals with HCM and segregated with disease in >15 affected relatives (Nishi 1995, Erdmann 2003, Tanjore 2006, Laredo 2006, Bashyam 2007, Garcia-Castro 2009, Capek 2011, Santos 2012, Zou 2013, Meyer 2013, LMM data). Data from large population studies are insufficient to assess the frequency of this variant. In vitro functional studies …	Orphanet:ORPHA99739	C0949658:Primary familial hypertrophic cardiomyopathy	criteria provided, single submitter	clinical testing	germline:13	Laboratory for Molecular Medicine,Partners HealthCare Personalized Medicine	SCV000059458.5	MYH7	-	NM_000257.3(MYH7):c.2609G>A (p.Arg870His)
14121	Uncertain significance	2013-06-13	Note this variant was found in clinical genetic testing performed by one or more labs who may also submit to ClinVar. Thus any internal case data may overlap with the internal case data of other labs. The interpretation reviewed below is that of the Stanford Center for Inherited Cardiovascular Disease. p.Glu1883Lys (c.5647G>A). To the best of our knowledge there are no reports of individuals hete…	not specified	CN169374:not specified	no assertion criteria provided	clinical testing	germline:1	Stanford Center for Inherited Cardiovascular Disease,Stanford University	SCV000280370.1	MYH7	-	NM_000257.3(MYH7):c.5647G>A (p.Glu1883Lys)
14121	Uncertain significance	2011-08-26	This variant is denoted Glu1883Lys (aka E1883K) at the protein level and c.5647 G>A at the cDNA level. Tajsharghi et al. (2007) reported the homozygous Glu1883Lys variant in a 44 year old man with myopathy and biventricular hypertrophic cardiomyopathy, among other features. This individual had two affected siblings who presented with myopathy and both died of cardiac failure prior to genetic test…	not specified	CN169374:not specified	criteria provided, single submitter	clinical testing	germline:na	GeneDx	SCV000208809.9	MYH7	-	NM_000257.3(MYH7):c.5647G>A (p.Glu1883Lys)
14122	Uncertain significance	2014-11-01	This sequence change replaces threonine with methionine at codon 441 of the MYH7 protein (p.Thr441Met). The threonine residue is moderately conserved and there is a moderate physicochemical difference between threonine and methyonine. This sequence change has been reported in the literature in a child affected with skeletal myopathy and in a family with HCM (PMID: 17548557, 21426742) and is not p…	Hypertrophic Cardiomyopathy	C0007194:Hypertrophic cardiomyopathy	criteria provided, single submitter	clinical testing	germline:na	Invitae	SCV000218781.2	MYH7	-	NM_000257.3(MYH7):c.1322C>T (p.Thr441Met)
14122	Uncertain significance	2016-02-12	The T441M variant in the MYH7 gene has been reported previously in one child with skeletal myopathy with mild atrial enlargement and septal thickness in the 95th percentile and was absent in 200 control chromosomes (Darin et al., 2007). Expression studies showed that mutated and wild-type alleles were equally expressed at the mRNA level (Darin et al., 2007). The T441M variant has also been report…	not specified	CN169374:not specified	criteria provided, single submitter	clinical testing	germline:na	GeneDx	SCV000617059.1	MYH7	-	NM_000257.3(MYH7):c.1322C>T (p.Thr441Met)
14123	Pathogenic	2009-04-14	-	CARDIOMYOPATHY, FAMILIAL HYPERTROPHIC, 1	C3495498:Familial hypertrophic cardiomyopathy 1	no assertion criteria provided	literature only	germline:na	OMIM	SCV000035439.3	MYH7	-	NM_000257.3(MYH7):c.5378T>C (p.Leu1793Pro)
14124	Pathogenic	2017-07-10	This sequence change replaces glutamic acid with aspartic acid at codon 497 of the MYH7 protein (p.Glu497Asp). The glutamic acid residue is highly conserved and there is a small physicochemical difference between glutamic acid and aspartic acid. This variant is not present in population databases (rs267606911, ExAC no frequency). This variant has been reported in individuals affected with hypertr…	MedGen:C0007194	C0007194:Hypertrophic cardiomyopathy	criteria provided, single submitter	clinical testing	germline:na	Invitae	SCV000261320.3	MYH7	-	NM_000257.3(MYH7):c.1491G>T (p.Glu497Asp)
14124	Pathogenic	2005-11-01	-	CARDIOMYOPATHY, FAMILIAL HYPERTROPHIC, 1	C3495498:Familial hypertrophic cardiomyopathy 1	no assertion criteria provided	literature only	germline:na	OMIM	SCV000035441.2	MYH7	-	NM_000257.3(MYH7):c.1491G>T (p.Glu497Asp)
14124	Likely pathogenic	2017-08-14	The p.Glu497Asp variant in MYH7 has been reported in Ã¢â€°Â¥6 individuals with HCM and segregated with disease in 3 affected relatives from 2 families (Arad 2005, Ho 2013, Kapplinger 2014, Homburger 2016, LMM data). This variant has been identified in 2/9850 Ashkenazi Jewish chromosomes by the Genome Aggregation Database (gnomAD, http://gnomad.broadinstitute.org/; dbSNP rs267606911). Please note …	Orphanet:ORPHA99739	C0949658:Primary familial hypertrophic cardiomyopathy	criteria provided, single submitter	clinical testing	germline:19	Laboratory for Molecular Medicine,Partners HealthCare Personalized Medicine	SCV000059378.5	MYH7	-	NM_000257.3(MYH7):c.1491G>T (p.Glu497Asp)
14125	Pathogenic	2016-12-13	This sequence change replaces aspartic acid with glycine at codon 906 of the MYH7 protein (p.Asp906Gly). The aspartic acid residue is highly conserved and there is a moderate physicochemical difference between aspartic acid and glycine. This variant is not present in population databases (rs267606908, ExAC no frequency). This variant has been reported to segregate with disease in two large famili…	MedGen:C0007194	C0007194:Hypertrophic cardiomyopathy	criteria provided, single submitter	clinical testing	germline:na	Invitae	SCV000546214.1	MYH7	-	NM_000257.3(MYH7):c.2717A>G (p.Asp906Gly)
14125	Pathogenic	2005-11-01	-	CARDIOMYOPATHY, FAMILIAL HYPERTROPHIC, 1	C3495498:Familial hypertrophic cardiomyopathy 1	no assertion criteria provided	literature only	germline:na	OMIM	SCV000035442.2	MYH7	-	NM_000257.3(MYH7):c.2717A>G (p.Asp906Gly)
14125	Pathogenic	2016-12-15	This variant was classified using modified ACMG criteria (ClinGen Expert Panel, Kelly et al. manuscript in preparation). Please see a summary of the rules and criteria codes in the "ACMG variant classification (MYH7)" document (assertion method column). The following criteria were met:PS4;PP1_ Strong;PM1;PM2	MedGen:C0949658	C0949658:Primary familial hypertrophic cardiomyopathy	reviewed by expert panel	curation	germline:na	ClinGen Inherited Cardiomyopathy Expert Panel	SCV000564437.2	MYH7	-	NM_000257.3(MYH7):c.2717A>G (p.Asp906Gly)
14125	Pathogenic	2013-09-24	GeneDx calls it pathogenic.	MedGen:C0949658	C0949658:Primary familial hypertrophic cardiomyopathy	criteria provided, single submitter	clinical testing	germline:na	CHEO Genetics Diagnostic Laboratory,Children's Hospital of Eastern Ontario	SCV000219923.2	MYH7	-	NM_000257.3(MYH7):c.2717A>G (p.Asp906Gly)
14125	Pathogenic	2017-12-12	The p.Asp906Gly variant in MYH7 has been identified in >15 individuals with HCM and segregated with disease in >10 affected relatives from 2 families, although reduced penetrance was noted in both families (Ho 2002, Alpert 2005, Arad 2005, Kapplinger 2014, LMM data). It has been identified in 1/246244 of European chromosomes by the Genome Aggregation Database (gnomAD, http://gnomad.broadinstitute…	Orphanet:ORPHA99739	C0949658:Primary familial hypertrophic cardiomyopathy	criteria provided, single submitter	clinical testing	germline:50	Laboratory for Molecular Medicine,Partners HealthCare Personalized Medicine	SCV000059468.5	MYH7	-	NM_000257.3(MYH7):c.2717A>G (p.Asp906Gly)
14125	Pathogenic	2015-11-10	-	MedGen:C0949658	C0949658:Primary familial hypertrophic cardiomyopathy	criteria provided, single submitter	clinical testing	germline:1	Blueprint Genetics	SCV000264085.1	MYH7	-	NM_000257.3(MYH7):c.2717A>G (p.Asp906Gly)
14126	Pathogenic	2017-05-10	This sequence change replaces arginine with histidine at codon 243 of the MYH7 protein (p.Arg243His). The arginine residue is highly conserved and there is a small physicochemical difference between arginine and histidine. This variant is present in population databases (rs267606910, ExAC 0.001%). This variant has been reported in several individuals with Ã‚Â¬Ã¢â‚¬Â left ventricular non-compactio…	MedGen:C0007194	C0007194:Hypertrophic cardiomyopathy	criteria provided, single submitter	clinical testing	germline:na	Invitae	SCV000546234.2	MYH7	-	NM_000257.3(MYH7):c.728G>A (p.Arg243His)
14126	Pathogenic	2008-06-03	-	CARDIOMYOPATHY, FAMILIAL HYPERTROPHIC, 1	C3495498:Familial hypertrophic cardiomyopathy 1	no assertion criteria provided	literature only	germline:na	OMIM	SCV000035443.2	MYH7	-	NM_000257.3(MYH7):c.728G>A (p.Arg243His)
14126	Likely pathogenic	2017-08-01	-	OMIM:192600	C3495498:Familial hypertrophic cardiomyopathy 1	criteria provided, single submitter	clinical testing	germline:1	Phosphorus, Inc.	SCV000679796.1	MYH7	-	NM_000257.3(MYH7):c.728G>A (p.Arg243His)
14129	Pathogenic	2008-07-01	-	CARDIOMYOPATHY, FAMILIAL HYPERTROPHIC, 1	C3495498:Familial hypertrophic cardiomyopathy 1	no assertion criteria provided	literature only	germline:na	OMIM	SCV000035447.2	MYH7	-	NM_000257.3(MYH7):c.1357C>A (p.Arg453Ser)
14147	Pathogenic	2002-01-29	-	CARDIOMYOPATHY, FAMILIAL HYPERTROPHIC, 14	C2750467:Familial hypertrophic cardiomyopathy 14	no assertion criteria provided	literature only	germline:na	OMIM	SCV000035467.1	MYH6	-	NM_002471.3(MYH6):c.2384G>A (p.Arg795Gln)
14149	Likely pathogenic	2013-06-24	-	Cardiomyopathy, hypertrophic	C0949658:Primary familial hypertrophic cardiomyopathy	criteria provided, single submitter	research	unknown:1	Biesecker Lab/Human Development Section,National Institutes of Health	SCV000054814.1	MYH6	-	NM_002471.3(MYH6):c.3195G>C (p.Gln1065His)
14149	Pathogenic	2005-07-05	-	CARDIOMYOPATHY, FAMILIAL HYPERTROPHIC, 14	C2750467:Familial hypertrophic cardiomyopathy 14	no assertion criteria provided	literature only	germline:na	OMIM	SCV000035469.1	MYH6	-	NM_002471.3(MYH6):c.3195G>C (p.Gln1065His)
14151	Likely pathogenic	2015-05-29	-	Familial hypertrophic cardiomyopathy 14	C1968862:Sudden cardiac death;C2750467:Familial hypertrophic cardiomyopathy 14	criteria provided, single submitter	research	germline:2	Scripps Translational Science Institute,Scripps Health and The Scripps Research Institute	SCV000243765.1	MYH6	-	NM_002471.3(MYH6):c.3010G>T (p.Ala1004Ser)
14151	Uncertain significance	2016-06-30	-	OMIM:PS192600	C0949658:Primary familial hypertrophic cardiomyopathy	criteria provided, single submitter	clinical testing	germline:na	Molecular Diagnostic Laboratory for Inherited Cardiovascular Disease,Montreal Heart Institute	SCV000740607.1	MYH6	-	NM_002471.3(MYH6):c.3010G>T (p.Ala1004Ser)
14151	Uncertain significance	-	-	OMIM:613251	C2750467:Familial hypertrophic cardiomyopathy 14	criteria provided, single submitter	clinical testing	germline:1	Laboratory of Genetics and Molecular Cardiology,University of SÃ£o Paulo	SCV000256193.1	MYH6	-	NM_002471.3(MYH6):c.3010G>T (p.Ala1004Ser)
18249	Likely pathogenic	2016-10-06	The A123D variant in the SLC25A4 gene has been reported in association with mitochondrial DNA depletion syndrome-12 in a single individual who harbored this variant in the homozygous state; the affected individual presented with hypertrophic cardiomyopathy, myopathy, exercise intolerance, and lactic acidosis but no ophthalmoplegia (Palmieri et al., 2005). Functional studies have showing that the …	Not Provided	CN517202:not provided	criteria provided, single submitter	clinical testing	germline:na	GeneDx	SCV000491127.1	SLC25A4	-	NM_001151.3(SLC25A4):c.368C>A (p.Ala123Asp)
18325	Pathogenic	1999-05-15	-	CARDIOMYOPATHY, FAMILIAL HYPERTROPHIC, 11	C2677506:Familial hypertrophic cardiomyopathy 11	no assertion criteria provided	literature only	germline:na	OMIM	SCV000040288.1	ACTC1	-	NM_005159.4(ACTC1):c.889G>T (p.Ala297Ser)
18326	Pathogenic	2008-05-01	-	CARDIOMYOPATHY, FAMILIAL HYPERTROPHIC, 11	C2677506:Familial hypertrophic cardiomyopathy 11	no assertion criteria provided	literature only	germline:na	OMIM	SCV000040289.2	ACTC1	-	NM_005159.4(ACTC1):c.268C>T (p.His90Tyr)
18329	Pathogenic	2000-09-01	-	CARDIOMYOPATHY, FAMILIAL HYPERTROPHIC, 11	C2677506:Familial hypertrophic cardiomyopathy 11	no assertion criteria provided	literature only	germline:na	OMIM	SCV000040292.1	ACTC1	-	NM_005159.4(ACTC1):c.997G>C (p.Ala333Pro)
18330	Pathogenic	2000-09-01	-	CARDIOMYOPATHY, FAMILIAL HYPERTROPHIC, 11	C2677506:Familial hypertrophic cardiomyopathy 11	no assertion criteria provided	literature only	germline:na	OMIM	SCV000040293.1	ACTC1	-	NM_005159.4(ACTC1):c.496C>G (p.Pro166Ala)
18331	Pathogenic	2016-07-21	The p.Glu101Lys variant in ACTC1 has been reported in 8 families with HCM, apical HCM or LVNC, segregated with disease in >10 affected individuals, and was absent from 500 control chromosomes (also reported as Glu99Lys; Olson 2000, Arad 2005, Monserrat 2007, Klaassen 2008). This variant has been identified in 1/66730 European chromosomes by the Exome Aggregation Consortium (ExAC, http://exac.broa…	Orphanet:ORPHA99739	C0949658:Primary familial hypertrophic cardiomyopathy	criteria provided, single submitter	clinical testing	germline:11	Laboratory for Molecular Medicine,Partners HealthCare Personalized Medicine	SCV000061995.5	ACTC1	-	NM_005159.4(ACTC1):c.301G>A (p.Glu101Lys)
18331	Pathogenic	2017-05-07	This sequence change replaces glutamic acid with lysine at codon 101 of the ACTC1 protein (p.Glu101Lys). The glutamic acid residue is highly conserved and there is a small physicochemical difference between glutamic acid and lysine. This variant is present in population databases (rs193922680, <0.01%). This variant was reported individuals affected with hypertrophic cardiomyopathy (HCM), apical H…	MedGen:C2677506	C2677506:Familial hypertrophic cardiomyopathy 11	criteria provided, single submitter	clinical testing	germline:na	Invitae	SCV000260669.2	ACTC1	-	NM_005159.4(ACTC1):c.301G>A (p.Glu101Lys)
18331	Pathogenic	2008-06-03	-	CARDIOMYOPATHY, FAMILIAL HYPERTROPHIC, 11	C2677506:Familial hypertrophic cardiomyopathy 11	no assertion criteria provided	literature only	germline:na	OMIM	SCV000040294.1	ACTC1	-	NM_005159.4(ACTC1):c.301G>A (p.Glu101Lys)
18331	Pathogenic	2011-08-18	-	Hypertrophic Cardiomyopathy	C0949658:Primary familial hypertrophic cardiomyopathy	criteria provided, single submitter	clinical testing;literature only	germline:51	Laboratory Corporation of America	SCV000051941.1	ACTC1	-	NM_005159.4(ACTC1):c.301G>A (p.Glu101Lys)
18331	Likely pathogenic	-	-	OMIM:612098	C2677506:Familial hypertrophic cardiomyopathy 11	criteria provided, single submitter	clinical testing	germline:1	Laboratory of Genetics and Molecular Cardiology,University of SÃ£o Paulo	SCV000256188.1	ACTC1	-	NM_005159.4(ACTC1):c.301G>A (p.Glu101Lys)
21342	Pathogenic	2016-12-30	The T491I missense variant in the RAF1 gene has been reported previously in association with Noonan syndrome (Pandit et al., 2007). The T491I variant is not observed in large population cohorts (Lek et al., 2016; 1000 Genomes Consortium et al., 2015; Exome Variant Server). T491I occurs in the activation segment of the CR3 (conserved region 3) domain of the resulting protein. In vitro functional s…	Not Provided	CN517202:not provided	criteria provided, single submitter	clinical testing	germline:na	GeneDx	SCV000209029.10	RAF1	-	NM_002880.3(RAF1):c.1472C>T (p.Thr491Ile)
29836	Pathogenic	2003-04-25	-	CARDIOMYOPATHY, FAMILIAL HYPERTROPHIC, 18	C3151265:Familial hypertrophic cardiomyopathy 18	no assertion criteria provided	literature only	germline:na	OMIM	SCV000044002.1	PLN	-	PLN, -77A-G
29837	Pathogenic	2007-01-01	-	CARDIOMYOPATHY, FAMILIAL HYPERTROPHIC, 18	C3151265:Familial hypertrophic cardiomyopathy 18	no assertion criteria provided	literature only	germline:na	OMIM	SCV000044003.1	PLN	-	PLN, -42C-G
30142	Pathogenic	2007-09-01	-	CARDIOMYOPATHY, FAMILIAL HYPERTROPHIC, 4	C1861862:Familial hypertrophic cardiomyopathy 4	no assertion criteria provided	literature only	germline:na	OMIM	SCV000044344.3	MYBPC3	-	NM_000256.3(MYBPC3):c.2234A>G (p.Asp745Gly)
30142	Uncertain significance	2015-07-02	The MYBPC3 Asp745Gly variant has not been reported in the Exome Aggregation Consortium dataset (http://exac.broadinstitute.org/au). We have identified the MYBPC3 Asp745Gly variant in an HCM proband where one additional MYBPC3 (Pro873His) variant of uncertain significance has also been observed (Ingles J., et al 2005). This proband was diagnosed with HCM at 18 years, has asymmetric hypertrophy wit…	OMIM:192600	C3495498:Familial hypertrophic cardiomyopathy 1	criteria provided, single submitter	research	germline:1	Agnes Ginges Centre for Molecular Cardiology,Centenary Institute	SCV000256665.2	MYBPC3	-	NM_000256.3(MYBPC3):c.2234A>G (p.Asp745Gly)
30143	Uncertain significance	2016-09-23	This sequence change replaces proline with histidine at codon 873 of the MYBPC3 protein (p.Pro873His). The proline residue is highly conserved and there is a moderate physicochemical difference between proline and histidine. This variant is present in population databases, including one homozygous individual (rs371401403, ExAC 0.03%). This variant has been reported in the homozygous state in one …	MedGen:C0007194	C0007194:Hypertrophic cardiomyopathy	criteria provided, single submitter	clinical testing	germline:na	Invitae	SCV000546492.1	MYBPC3	-	NM_000256.3(MYBPC3):c.2618C>A (p.Pro873His)
30143	Uncertain significance	2013-09-23	To our knowledge, this variant is not listed in the SNP databases. In silico analyses using PolyPhen, SIFT, Align GVGD and Mutation Taster all predict this variant to be pathogenic. This variant is listed in the Sarcomere Protein Gene Mutation database as a disease-causing mutation. This variant has been previously detected in two unrelated individuals with hypertrophic cardiomyopathy. However, i…	not specified	CN169374:not specified	criteria provided, single submitter	clinical testing	germline:na	CHEO Genetics Diagnostic Laboratory,Children's Hospital of Eastern Ontario	SCV000219769.2	MYBPC3	-	NM_000256.3(MYBPC3):c.2618C>A (p.Pro873His)
30143	Pathogenic	2005-10-01	-	CARDIOMYOPATHY, FAMILIAL HYPERTROPHIC, 4	C1861862:Familial hypertrophic cardiomyopathy 4	no assertion criteria provided	literature only	germline:na	OMIM	SCV000044345.2	MYBPC3	-	NM_000256.3(MYBPC3):c.2618C>A (p.Pro873His)
30143	Uncertain significance	2014-06-01	-	Cardiomyopathy, hypertrophic	C0949658:Primary familial hypertrophic cardiomyopathy	no assertion criteria provided	research	germline:na	CSER_CC_NCGL; University of Washington Medical Center	SCV000190399.1	MYBPC3	-	NM_000256.3(MYBPC3):c.2618C>A (p.Pro873His)
30143	Uncertain significance	2015-07-02	The MYBPC3 Pro873His variant has been reported in the Exome Aggregation Consortium dataset (http://exac.broadinstitute.org/) at a frequency of 0.0003 (13 of 39424 in the European Finnish population). We have identified the MYBPC3 Pro873His variant in an HCM proband where one additional MYBPC3 (Asp745Gly) variant of uncertain significance has also been observed (Ingles J., et al 2005). This proban…	OMIM:192600	C3495498:Familial hypertrophic cardiomyopathy 1	criteria provided, single submitter	research	germline:1	Agnes Ginges Centre for Molecular Cardiology,Centenary Institute	SCV000256664.2	MYBPC3	-	NM_000256.3(MYBPC3):c.2618C>A (p.Pro873His)
30455	Pathogenic	2007-06-01	-	CARDIOMYOPATHY, FAMILIAL HYPERTROPHIC 17	C3151264:Familial hypertrophic cardiomyopathy 17	no assertion criteria provided	literature only	germline:na	OMIM	SCV000044699.1	JPH2	-	JPH2, SER101ARG
30456	Pathogenic	2007-06-01	-	CARDIOMYOPATHY, FAMILIAL HYPERTROPHIC 17	C3151264:Familial hypertrophic cardiomyopathy 17	no assertion criteria provided	literature only	germline:na	OMIM	SCV000044700.1	JPH2	-	NM_020433.4(JPH2):c.421T>C (p.Tyr141His)
30457	Pathogenic	2007-06-01	-	CARDIOMYOPATHY, FAMILIAL HYPERTROPHIC 17	C3151264:Familial hypertrophic cardiomyopathy 17	no assertion criteria provided	literature only	germline:na	OMIM	SCV000044701.1	JPH2	-	NM_020433.4(JPH2):c.494C>T (p.Ser165Phe)
30458	Uncertain significance	2007-01-01	-	RECLASSIFIED - VARIANT OF UNKNOWN SIGNIFICANCE	C3151264:Familial hypertrophic cardiomyopathy 17	no assertion criteria provided	literature only	germline:na	OMIM	SCV000044702.2	JPH2	-	NM_020433.4(JPH2):c.1513G>A (p.Gly505Ser)
30508	Pathogenic	2013-01-01	-	CARDIOMYOPATHY, FAMILIAL HYPERTROPHIC, 16	C3151204:Familial hypertrophic cardiomyopathy 16	no assertion criteria provided	literature only	germline:na	OMIM	SCV000044756.2	MYOZ2	-	NM_016599.4(MYOZ2):c.142T>C (p.Ser48Pro)
30509	Pathogenic	2013-01-01	-	CARDIOMYOPATHY, FAMILIAL HYPERTROPHIC, 16	C3151204:Familial hypertrophic cardiomyopathy 16	no assertion criteria provided	literature only	germline:na	OMIM	SCV000044757.2	MYOZ2	-	NM_016599.4(MYOZ2):c.738A>G (p.Ile246Met)
30907	Pathogenic	2007-09-01	-	CARDIOMYOPATHY, FAMILIAL HYPERTROPHIC, 19 (1 patient)	C3151266:Familial hypertrophic cardiomyopathy 19	no assertion criteria provided	literature only	germline:na	OMIM	SCV000045185.2	CALR3	-	NM_145046.4(CALR3):c.245A>G (p.Lys82Arg)
30993	Pathogenic	2010-11-12	-	CARDIOMYOPATHY, FAMILIAL HYPERTROPHIC, 20	C3151267:Familial hypertrophic cardiomyopathy 20	no assertion criteria provided	literature only	germline:na	OMIM	SCV000045275.2	NEXN	-	NM_144573.3(NEXN):c.391C>G (p.Gln131Glu)
30994	Pathogenic	2010-11-12	-	CARDIOMYOPATHY, FAMILIAL HYPERTROPHIC, 20	C3151267:Familial hypertrophic cardiomyopathy 20	no assertion criteria provided	literature only	germline:na	OMIM	SCV000045276.2	NEXN	-	NM_144573.3(NEXN):c.835C>T (p.Arg279Cys)
30994	Uncertain significance	2014-01-30	-	Primary familial hypertrophic cardiomyopathy	C0949658:Primary familial hypertrophic cardiomyopathy	no assertion criteria provided	clinical testing	germline:na	Blueprint Genetics	SCV000188814.1	NEXN	-	NM_144573.3(NEXN):c.835C>T (p.Arg279Cys)
30994	Uncertain significance	2016-03-18	-	OMIM:613876	C3151267:Familial hypertrophic cardiomyopathy 20	criteria provided, single submitter	reference population	germline:1	Soonchunhyang University Bucheon Hospital,Soonchunhyang University Medical Center	SCV000267418.1	NEXN	-	NM_144573.3(NEXN):c.835C>T (p.Arg279Cys)
31739	Uncertain significance	2016-06-14	-	Hypertrophic Cardiomyopathy	C0007194:Hypertrophic cardiomyopathy	criteria provided, single submitter	clinical testing	germline:na	Illumina Clinical Services Laboratory,Illumina	SCV000446388.2	CAV3	-	NM_033337.2(CAV3):c.-37G>A
31766	Uncertain significance	2017-03-20	This sequence change replaces asparagine with lysine at codon 47 of the MYL2 protein (p.Asn47Lys). The asparagine residue is moderately conserved and there is a moderate physicochemical difference between asparagine and lysine. This variant is present in population databases (rs199474808, ExAC 0.03%). This variant has been reported in individual affected with hypertrophic cardiomyopathy and in a …	MedGen:C1834460	C1834460:Familial hypertrophic cardiomyopathy 10	criteria provided, single submitter	clinical testing	germline:na	Invitae	SCV000638387.1	MYL2	-	NM_000432.3(MYL2):c.141C>A (p.Asn47Lys)
31766	Uncertain significance	2014-06-01	Low GERP score may suggest that this variant may belong in a lower pathogenicity class	Cardiomyopathy, hypertrophic	C0949658:Primary familial hypertrophic cardiomyopathy	criteria provided, single submitter	research	germline:na	CSER_CC_NCGL; University of Washington Medical Center	SCV000190445.2	MYL2	-	NM_000432.3(MYL2):c.141C>A (p.Asn47Lys)
31766	Uncertain significance	2017-03-03	This MYL2 Asn47Lys variant has been identified in one published HCM proband with marked progression of hypertrophy over two years, and was absent from 150 controls (Anderson PS, et al., 2001). The proband was later found to be a carrier of second variant; MYH7 Arg1712Trp (Hougs L, et al., 2005). This variant has an allele frequency of 0.01% (22 alleles) in the Exome Aggregation Consortium populat…	OMIM:192600	C3495498:Familial hypertrophic cardiomyopathy 1	criteria provided, single submitter	research	germline:na	Agnes Ginges Centre for Molecular Cardiology,Centenary Institute	SCV000692507.1	MYL2	-	NM_000432.3(MYL2):c.141C>A (p.Asn47Lys)
31768	Pathogenic	2016-07-22	This sequence change affects an acceptor splice site in intron 6 of the MYL2 gene. It is expected to disrupt mRNA splicing and likely results in an absent or disrupted protein product. This variant is present in population databases (rs199474813, ExAC 0.01%). This variant has been reported in the homozygous state in 11 individuals affected with infantile type I muscle fibre disease and cardiomyop…	MedGen:C1834460	C1834460:Familial hypertrophic cardiomyopathy 10	criteria provided, single submitter	clinical testing	germline:na	Invitae	SCV000549156.1	MYL2	-	NM_000432.3(MYL2):c.403-1G>C
31777	Pathogenic	2015-08-01	-	OMIM:608751	C1837471:Familial hypertrophic cardiomyopathy 8	no assertion criteria provided	research	germline:2	Department of Cardiovascular and Internal Medicine,Kanazawa University Graduate School of Medicine	SCV000579494.1	MYL3	-	NM_000258.2(MYL3):c.281G>A (p.Arg94His)
31777	Likely pathogenic	2017-12-15	The p.Arg94His variant in MYL3 has been identified in 8 individuals with HCM and segregated with disease in 10 affected relatives across these families (Fokstuen 2008, Zou 2013, Nomura 2016, LMM data). This variant has also been identified in 1/111666 of European chromosomes and 1/33582 Latino chromosomes by the Genome Aggregation Database (gnomAD, http://gnomad.broadinstitute.org; dbSNP rs199474…	Orphanet:ORPHA99739	C0949658:Primary familial hypertrophic cardiomyopathy	criteria provided, single submitter	clinical testing	germline:17	Laboratory for Molecular Medicine,Partners HealthCare Personalized Medicine	SCV000059672.5	MYL3	-	NM_000258.2(MYL3):c.281G>A (p.Arg94His)
31778	Uncertain significance	2016-12-22	-	OMIM:PS192600	C0949658:Primary familial hypertrophic cardiomyopathy	criteria provided, single submitter	clinical testing	germline:na	Molecular Diagnostic Laboratory for Inherited Cardiovascular Disease,Montreal Heart Institute	SCV000740626.1	MYL3	-	NM_000258.2(MYL3):c.466G>A (p.Val156Met)
31778	Uncertain significance	2017-05-16	This sequence change replaces valine with methionine at codon 156 of the MYL3 protein (p.Val156Met). The valine residue is highly conserved and there is a small physicochemical difference between valine and methionine. This variant is present in population databases (rs199474707, ExAC 0.003%) . This variant has been reported in the literature in individuals affected with HCM, and in two individua…	MedGen:C0007194	C0007194:Hypertrophic cardiomyopathy	criteria provided, single submitter	clinical testing	germline:na	Invitae	SCV000254449.2	MYL3	-	NM_000258.2(MYL3):c.466G>A (p.Val156Met)
31780	Pathogenic	2016-10-18	This sequence change replaces alanine with glycine at codon 57 of the MYL3 protein (p.Ala57Gly). The alanine residue is highly conserved and there is a small physicochemical difference between alanine and glycine. This variant is present in population databases (rs139794067, ExAC 0.05%). This variant has been reported in patients with hypertrophic cardiomyopathy (PMID: 11174330). It has also been…	MedGen:C0007194	C0007194:Hypertrophic cardiomyopathy	criteria provided, single submitter	clinical testing	germline:na	Invitae	SCV000284301.2	MYL3	-	NM_000258.2(MYL3):c.170C>G (p.Ala57Gly)
31780	Pathogenic	2017-05-05	The p.Ala57Gly variant in MYL3 has been identified in 6 individuals with HCM (1 Caucasian and 5 Asian) and was shown to segregate with disease in 5 affected members from two families (Lee 2001, Chio 2010, Murakami 2014, LMM data). In vitro and in vivo functional studies provide some evidence that the p.Ala57Gly variant impacts protein function and a transgenic mouse model showed high level of fib…	Orphanet:ORPHA99739	C0949658:Primary familial hypertrophic cardiomyopathy	criteria provided, single submitter	clinical testing	germline:18	Laboratory for Molecular Medicine,Partners HealthCare Personalized Medicine	SCV000199362.4	MYL3	-	NM_000258.2(MYL3):c.170C>G (p.Ala57Gly)
31780	Pathogenic	2017-02-09	ACMG score pathogenic	Human Phenotype Ontology:HP:0001639	C0007194:Hypertrophic cardiomyopathy	criteria provided, single submitter	clinical testing	germline:3	Center for Human Genetics,University of Leuven	SCV000579523.1	MYL3	-	NM_000258.2(MYL3):c.170C>G (p.Ala57Gly)
31791	Pathogenic	2012-05-01	-	CARDIOMYOPATHY, FAMILIAL HYPERTROPHIC, 22	CN169882:Familial hypertrophic cardiomyopathy 22	no assertion criteria provided	literature only	germline:na	OMIM	SCV000071255.2	MYPN	-	NM_032578.3(MYPN):c.3335C>T (p.Pro1112Leu)
31810	Uncertain significance	2014-03-03	-	Primary familial hypertrophic cardiomyopathy	C0949658:Primary familial hypertrophic cardiomyopathy	no assertion criteria provided	clinical testing	germline:1	Blueprint Genetics	SCV000207121.1	MYPN	-	NM_032578.3(MYPN):c.2642A>T (p.Asn881Ile)
31811	Pathogenic	2012-05-01	-	CARDIOMYOPATHY, FAMILIAL HYPERTROPHIC, 22	CN169882:Familial hypertrophic cardiomyopathy 22	no assertion criteria provided	literature only	germline:na	OMIM	SCV000071258.2	MYPN	-	NM_032578.3(MYPN):c.59A>G (p.Tyr20Cys)
31819	Uncertain significance	2013-11-11	Note this variant was found in clinical genetic testing performed by one or more labs who may also submit to ClinVar. Thus any internal case data may overlap with the internal case data of other labs. The interpretation reviewed below is that of the Stanford Center for Inherited Cardiovascular Disease. p.Leu1161Ile (c.3481 C>A) in the MYPN gene Given the weak disease-gene association, the weak ca…	not specified	CN169374:not specified	no assertion criteria provided	clinical testing	germline:3	Stanford Center for Inherited Cardiovascular Disease,Stanford University	SCV000280393.1	MYPN	-	NM_032578.3(MYPN):c.3481C>A (p.Leu1161Ile)
31875	Uncertain significance	2016-08-08	This sequence change replaces aspartic acid with histidine at codon 58 of the TPM1 protein (p.Asp58His). The aspartic acid residue is moderately conserved and there is a moderate physicochemical difference between aspartic acid and histidine. This variant is not present in population databases (rs199476304, ExAC no frequency). This variant has been reported in an individual affected with hypertro…	MedGen:C0007194	C0007194:Hypertrophic cardiomyopathy	criteria provided, single submitter	clinical testing	germline:na	Invitae	SCV000547692.1	TPM1	-	NM_001018005.1(TPM1):c.172G>C (p.Asp58His)
31877	Likely pathogenic	2016-11-26	This sequence change replaces alanine with valine at codon 63 of the TPM1 protein (p.Ala63Val). The alanine residue is weakly conserved and there is a small physicochemical difference between alanine and valine. This variant is not present in population databases (ExAC no frequency). This variant has been reported in an individual and their parent, both affected with hypertrophic cardiomyopathy (…	MedGen:C0007194	C0007194:Hypertrophic cardiomyopathy	criteria provided, single submitter	clinical testing	germline:na	Invitae	SCV000285666.2	TPM1	-	NM_001018005.1(TPM1):c.188C>T (p.Ala63Val)
31879	Uncertain significance	2014-06-01	-	Cardiomyopathy, hypertrophic	C0949658:Primary familial hypertrophic cardiomyopathy	no assertion criteria provided	research	germline:na	CSER_CC_NCGL; University of Washington Medical Center	SCV000190662.1	TPM1	-	NM_001018005.1(TPM1):c.515T>C (p.Ile172Thr)
31882	Pathogenic	2017-03-31	This sequence change replaces glutamic acid with lysine at codon 192 of the TPM1 protein (p.Glu192Lys). The glutamic acid residue is moderately conserved and there is a small physicochemical difference between glutamic acid and lysine. This variant is not present in population databases (ExAC no frequency). This variant has been reported in the literature co-segregating with disease in a family a…	MedGen:C0007194	C0007194:Hypertrophic cardiomyopathy	criteria provided, single submitter	clinical testing	germline:na	Invitae	SCV000623807.1	TPM1	-	NM_001018005.1(TPM1):c.574G>A (p.Glu192Lys)
31882	Pathogenic	2017-08-01	-	OMIM:115196	C1861863:Familial hypertrophic cardiomyopathy 3	criteria provided, single submitter	clinical testing	germline:1	Phosphorus, Inc.	SCV000679817.1	TPM1	-	NM_001018005.1(TPM1):c.574G>A (p.Glu192Lys)
31882	Likely pathogenic	2013-09-24	Called likely pathogenic by Partners. "The Glu192Lys variant has been reported in one individual with HCM. Our laboratory has identified this variant in 10/2700 HCM probands (6/>1150 Caucasian)> Control studies are not available. Howver, glutamic acid is conserved across evolutionary distant species, suggesting that a change would not be tolerated. Furthermore, the Gly192Lys variant was predicted…	MedGen:C0949658	C0949658:Primary familial hypertrophic cardiomyopathy	criteria provided, single submitter	clinical testing	germline:na	CHEO Genetics Diagnostic Laboratory,Children's Hospital of Eastern Ontario	SCV000220120.2	TPM1	-	NM_001018005.1(TPM1):c.574G>A (p.Glu192Lys)
31882	Pathogenic	2015-11-05	-	MedGen:C0949658	C0949658:Primary familial hypertrophic cardiomyopathy	criteria provided, single submitter	clinical testing	germline:1	Blueprint Genetics	SCV000264261.1	TPM1	-	NM_001018005.1(TPM1):c.574G>A (p.Glu192Lys)
31882	Likely pathogenic	2015-10-29	The p.Glu192Lys variant in TPM1 has been reported in more than 20 individuals with HCM (Van Driest 2003, Ho 2009, Probst 2011, Deva 2013, Kapplinger 2014, Coppini 2014, LMM unpublished data) and segregated with disease in 4 affected relatives from 4 different families (LMM unpublished data). It is absent from large population studies. Glutamic acid (Glu) at position 192 is highly conserved in mam…	Orphanet:ORPHA99739	C0949658:Primary familial hypertrophic cardiomyopathy	criteria provided, single submitter	clinical testing	germline:41	Laboratory for Molecular Medicine,Partners HealthCare Personalized Medicine	SCV000060282.5	TPM1	-	NM_001018005.1(TPM1):c.574G>A (p.Glu192Lys)
31883	Pathogenic	2017-04-21	This sequence change replaces serine with leucine at codon 215 of the TPM1 protein (p.Ser215Leu). The serine residue is highly conserved and there is a large physicochemical difference between serine and leucine. This variant is present in population databases (rs199476316, ExAC 0.002%). This variant has been reported in individuals affected with hypertrophic cardiomyopathy (HCM) and to segregate…	MedGen:C0007194	C0007194:Hypertrophic cardiomyopathy	criteria provided, single submitter	clinical testing	germline:na	Invitae	SCV000218717.4	TPM1	-	NM_001018005.1(TPM1):c.644C>T (p.Ser215Leu)
31883	Likely pathogenic	2015-09-28	-	MedGen:C0949658	C0949658:Primary familial hypertrophic cardiomyopathy	criteria provided, single submitter	clinical testing	germline:2	Blueprint Genetics	SCV000188840.2	TPM1	-	NM_001018005.1(TPM1):c.644C>T (p.Ser215Leu)
31885	Pathogenic	2015-12-28	This sequence change replaces methionine with threonine at codon 281 of the TPM1 protein (p.Met281Thr). The methionine residue is weakly conserved and there is a moderate physicochemical difference between methionine and threonine. This variant is not present in population databases (ExAC no frequency). This variant has been reported in multiple individuals affected with hypertrophic cardiomyopat…	MedGen:C0007194	C0007194:Hypertrophic cardiomyopathy	criteria provided, single submitter	clinical testing	germline:na	Invitae	SCV000285670.1	TPM1	-	NM_001018005.1(TPM1):c.842T>C (p.Met281Thr)
31885	Likely pathogenic	2016-07-07	-	OMIM:PS192600	C0949658:Primary familial hypertrophic cardiomyopathy	criteria provided, single submitter	clinical testing	germline:na	Molecular Diagnostic Laboratory for Inherited Cardiovascular Disease,Montreal Heart Institute	SCV000740435.1	TPM1	-	NM_001018005.1(TPM1):c.842T>C (p.Met281Thr)
31895	Uncertain significance	2016-12-08	This sequence change replaces alanine with threonine at codon 239 of the TPM1 protein (p.Ala239Thr). The alanine residue is highly conserved and there is a small physicochemical difference between alanine and threonine. This variant is not present in population databases (rs199476318, ExAC no frequency). This variant has been reported in individuals affected with dilated cardiomyopathy (PMID: 202…	MedGen:C0007194	C0007194:Hypertrophic cardiomyopathy	criteria provided, single submitter	clinical testing	germline:na	Invitae	SCV000547691.1	TPM1	-	NM_001018005.1(TPM1):c.715G>A (p.Ala239Thr)
35645	Uncertain significance	2011-08-18	-	Hypertrophic Cardiomyopathy	C0949658:Primary familial hypertrophic cardiomyopathy	criteria provided, single submitter	clinical testing;literature only	germline:2	Laboratory Corporation of America	SCV000051938.1	ACTC1	-	NM_005159.4(ACTC1):c.129+19_129+20insT
35646	Uncertain significance	2011-08-18	-	Hypertrophic Cardiomyopathy	C0949658:Primary familial hypertrophic cardiomyopathy	criteria provided, single submitter	literature only	germline:1	Laboratory Corporation of America	SCV000051939.1	ACTC1	-	NM_005159.4(ACTC1):c.129+23dupC
35647	Likely pathogenic	2011-08-18	-	Hypertrophic Cardiomyopathy	C0949658:Primary familial hypertrophic cardiomyopathy	criteria provided, single submitter	clinical testing;literature only	germline:2	Laboratory Corporation of America	SCV000051940.1	ACTC1	-	NM_005159.4(ACTC1):c.67T>C (p.Phe23Leu)
35650	Uncertain significance	2015-03-20	The ACTN2 Thr716Met variant has been previously reported to occur in the Exome Aggregation Consortium dataset (http://exac.broadinstitute.org/) at a frequency of 0.0003, and sub-population frequency of European (non-Finnish) individuals at 0.00059 (39/66254 alleles). The variant is absent in the 1000 genomes project (http://www.1000genomes.org/). Threonine (Thr) at position 716 is relatively cons…	Familial hypertrophic cardiomyopathy 1	C3495498:Familial hypertrophic cardiomyopathy 1	criteria provided, single submitter	research	germline:1	Agnes Ginges Centre for Molecular Cardiology,Centenary Institute	SCV000223885.1	ACTN2	-	NM_001103.3(ACTN2):c.2147C>T (p.Thr716Met)
35650	Uncertain significance	2017-03-17	This sequence change replaces threonine with methionine at codon 716 of the ACTN2 protein (p.Thr716Met). The threonine residue is highly conserved and there is a moderate physicochemical difference between threonine and methionine. This variant is present in population databases (rs193922635, ExAC 0.06%) and has been observed in a centenarian (PMID: 25333069). ClinVar contains an entry for this v…	MedGen:C0949658;MedGen:C2677338	C0949658:Primary familial hypertrophic cardiomyopathy;C2677338:Dilated cardiomyopathy 1AA	criteria provided, single submitter	clinical testing	germline:na	Invitae	SCV000285866.2	ACTN2	-	NM_001103.3(ACTN2):c.2147C>T (p.Thr716Met)
35650	Uncertain significance	2017-04-06	-	OMIM:PS192600	C0949658:Primary familial hypertrophic cardiomyopathy	criteria provided, single submitter	clinical testing	germline:na	Molecular Diagnostic Laboratory for Inherited Cardiovascular Disease,Montreal Heart Institute	SCV000740540.1	ACTN2	-	NM_001103.3(ACTN2):c.2147C>T (p.Thr716Met)
35804	Uncertain significance	2016-06-14	-	Hypertrophic Cardiomyopathy	C0007194:Hypertrophic cardiomyopathy	criteria provided, single submitter	clinical testing	germline:na	Illumina Clinical Services Laboratory,Illumina	SCV000446424.2	CAV3	-	NM_033337.2(CAV3):c.417C>T (p.Val139=)
36026	Uncertain significance	2013-10-24	-	Primary familial hypertrophic cardiomyopathy	C0949658:Primary familial hypertrophic cardiomyopathy	no assertion criteria provided	clinical testing	germline:na	Blueprint Genetics	SCV000188753.1	DSP	-	NM_004415.3(DSP):c.913A>T (p.Ile305Phe)
36441	Likely pathogenic	2011-08-18	-	Hypertrophic Cardiomyopathy	C0949658:Primary familial hypertrophic cardiomyopathy	criteria provided, single submitter	clinical testing;literature only	germline:2	Laboratory Corporation of America	SCV000052768.1	LAMP2	-	NM_002294.2(LAMP2):c.463delA (p.Ser155Valfs)
36601	Uncertain significance	2017-06-20	This sequence change replaces glutamic acid with lysine at codon 441 of the MYBPC3 protein (p.Glu441Lys). The glutamic acid residue is highly conserved and there is a small physicochemical difference between glutamic acid and lysine. This variant is present in population databases (rs193922377, ExAC 0.06%), and has an allele count higher than expected for a pathogenic variant (PMID: 28166811). Th…	MedGen:C0007194	C0007194:Hypertrophic cardiomyopathy	criteria provided, single submitter	clinical testing	germline:na	Invitae	SCV000623524.1	MYBPC3	-	NM_000256.3(MYBPC3):c.1321G>A (p.Glu441Lys)
36601	Uncertain significance	2013-05-03	Note this variant was found in clinical genetic testing performed by one or more labs who may also submit to ClinVar. Thus any internal case data may overlap with the internal case data of other labs. The interpretation reviewed below is that of the Stanford Center for Inherited Cardiovascular Disease. MYBPC3 p.Glu441Lys We consider this a variant of uncertain significance. This variant has been …	not specified	CN169374:not specified	no assertion criteria provided	clinical testing	germline:na	Stanford Center for Inherited Cardiovascular Disease,Stanford University	SCV000280210.1	MYBPC3	-	NM_000256.3(MYBPC3):c.1321G>A (p.Glu441Lys)
36601	Uncertain significance	2014-04-11	-	Primary familial hypertrophic cardiomyopathy	C0949658:Primary familial hypertrophic cardiomyopathy	no assertion criteria provided	clinical testing	germline:1	Blueprint Genetics	SCV000207039.1	MYBPC3	-	NM_000256.3(MYBPC3):c.1321G>A (p.Glu441Lys)
36601	Uncertain significance	2015-10-02	-	Hypertrophic Cardiomyopathy	C0949658:Primary familial hypertrophic cardiomyopathy	no assertion criteria provided	clinical testing	germline:na	Laboratory Corporation of America	SCV000052946.2	MYBPC3	-	NM_000256.3(MYBPC3):c.1321G>A (p.Glu441Lys)
36601	Uncertain significance	2014-06-01	-	Cardiomyopathy, hypertrophic	C0949658:Primary familial hypertrophic cardiomyopathy	no assertion criteria provided	research	germline:na	CSER_CC_NCGL; University of Washington Medical Center	SCV000190406.1	MYBPC3	-	NM_000256.3(MYBPC3):c.1321G>A (p.Glu441Lys)
36601	Uncertain significance	-	-	OMIM:115197	C1861862:Familial hypertrophic cardiomyopathy 4	no assertion criteria provided	clinical testing	germline:na	Diagnostic Laboratory, Department of Genetics,University Medical Center Groningen	SCV000733054.1	MYBPC3	-	NM_000256.3(MYBPC3):c.1321G>A (p.Glu441Lys)
36604	Pathogenic	2017-07-12	This sequence change replaces aspartic acid with asparagine at codon 770 of the MYBPC3 protein (p.Asp770Asn). The aspartic acid residue is highly conserved and there is a small physicochemical difference between aspartic acid and asparagine. It also falls at the last nucleotide of exon 23 of the MYBPC3 mRNA. This variant is present in population databases (rs36211723, ExAC <0.01%). This variant h…	MedGen:C0007194	C0007194:Hypertrophic cardiomyopathy	criteria provided, single submitter	clinical testing	germline:na	Invitae	SCV000261384.3	MYBPC3	-	NM_000256.3(MYBPC3):c.2308G>A (p.Asp770Asn)
36604	Likely pathogenic	2011-08-18	-	Hypertrophic Cardiomyopathy	C0949658:Primary familial hypertrophic cardiomyopathy	criteria provided, single submitter	clinical testing;literature only	germline:3	Laboratory Corporation of America	SCV000052949.1	MYBPC3	-	NM_000256.3(MYBPC3):c.2308G>A (p.Asp770Asn)
36604	Likely pathogenic	2016-01-01	-	OMIM:115197	C1861862:Familial hypertrophic cardiomyopathy 4	criteria provided, single submitter	clinical testing	germline:na	Center for Medical Genetics Ghent,University of Ghent	SCV000299245.1	MYBPC3	-	NM_000256.3(MYBPC3):c.2308G>A (p.Asp770Asn)
36604	Pathogenic	2017-05-18	-	OMIM:115197;OMIM:615396	C1861862:Familial hypertrophic cardiomyopathy 4;C3715165:Left ventricular noncompaction 10	criteria provided, single submitter	clinical testing	unknown:na	Fulgent Genetics,Fulgent Genetics	SCV000611209.1	MYBPC3	-	NM_000256.3(MYBPC3):c.2308G>A (p.Asp770Asn)
36604	Pathogenic	2017-07-05	The p.Asp770Asn (c.2308G>A) variant in MYBPC3 has been reported in >10 individuals with HCM and segregated with disease in one affected relative (Helms 2014, Girolami 2006, Olivotto 2008, Tanjore 2008, Van Driest 2004, LMM data, GeneDX data). It has been identified in 1/66,582 European chromosomes by the Exome Aggregation Consortium (ExAC, http://exac.broadinstitute.org; dbSNP rs36211723). This v…	Orphanet:ORPHA99739	C0949658:Primary familial hypertrophic cardiomyopathy	criteria provided, single submitter	clinical testing	germline:19	Laboratory for Molecular Medicine,Partners HealthCare Personalized Medicine	SCV000059128.5	MYBPC3	-	NM_000256.3(MYBPC3):c.2308G>A (p.Asp770Asn)
36604	Likely pathogenic	2013-09-23	Listed in Sacomere database as mutation. In silico predicts deleterious with Sift, PolyPhen and Mutation Taster. Align GVGD predicts benign. The variant is the last nucleotide of exon 23 and likely effects proper splicing. This is supported by the alamut in silico for splice site effects as well as Mutation Taster. A number of publications exist associating it with HCM.	MedGen:C0949658	C0949658:Primary familial hypertrophic cardiomyopathy	criteria provided, single submitter	clinical testing	germline:na	CHEO Genetics Diagnostic Laboratory,Children's Hospital of Eastern Ontario	SCV000219753.2	MYBPC3	-	NM_000256.3(MYBPC3):c.2308G>A (p.Asp770Asn)
36604	Likely pathogenic	-	-	OMIM:115197	C1861862:Familial hypertrophic cardiomyopathy 4	no assertion criteria provided	clinical testing	germline:na	Diagnostic Laboratory, Department of Genetics,University Medical Center Groningen	SCV000733043.1	MYBPC3	-	NM_000256.3(MYBPC3):c.2308G>A (p.Asp770Asn)
36605	Pathogenic	2017-07-11	This sequence change replaces tryptophan with arginine at codon 792 of the MYBPC3 protein (p.Trp792Arg). The tryptophan residue is highly conserved and there is a moderate physicochemical difference between tryptophan and arginine. This variant is present in population databases (rs187830361, ExAC no frequency). This variant has been reported in several individuals affected with hypertropic cardi…	MedGen:C0007194	C0007194:Hypertrophic cardiomyopathy	criteria provided, single submitter	clinical testing	germline:na	Invitae	SCV000284226.3	MYBPC3	-	NM_000256.3(MYBPC3):c.2374T>C (p.Trp792Arg)
36605	Likely pathogenic	2011-08-18	-	Hypertrophic Cardiomyopathy	C0949658:Primary familial hypertrophic cardiomyopathy	criteria provided, single submitter	clinical testing;literature only	germline:10	Laboratory Corporation of America	SCV000052950.1	MYBPC3	-	NM_000256.3(MYBPC3):c.2374T>C (p.Trp792Arg)
36605	Likely pathogenic	2014-06-01	-	Cardiomyopathy, hypertrophic	C0949658:Primary familial hypertrophic cardiomyopathy	no assertion criteria provided	research	germline:na	CSER_CC_NCGL; University of Washington Medical Center	SCV000190376.1	MYBPC3	-	NM_000256.3(MYBPC3):c.2374T>C (p.Trp792Arg)
36605	Likely pathogenic	2017-11-28	The p.Trp792Arg variant in MYBPC3 has been previously identified in at least 19 individuals with HCM and segregated with disease in 1 affected relative (Theis 2009, Pan 2012, LMM data). This variant has also been reported in ClinVar (Variation ID 36605). It has been identified in 1/8316 European chromosomes by the NHLBI Exome Sequencing Project (http://evs.gs.washington.edu/EVS/; dbSNP rs18783036…	Orphanet:ORPHA99739	C0949658:Primary familial hypertrophic cardiomyopathy	criteria provided, single submitter	clinical testing	germline:21	Laboratory for Molecular Medicine,Partners HealthCare Personalized Medicine	SCV000059137.5	MYBPC3	-	NM_000256.3(MYBPC3):c.2374T>C (p.Trp792Arg)
36605	Likely pathogenic	2015-09-21	-	MedGen:C0949658	C0949658:Primary familial hypertrophic cardiomyopathy	criteria provided, single submitter	clinical testing	germline:1	Blueprint Genetics	SCV000264035.1	MYBPC3	-	NM_000256.3(MYBPC3):c.2374T>C (p.Trp792Arg)
36606	Uncertain significance	2016-08-09	Variant summary: The MYBPC3 c.2537T>A (p.Val846Asp) variant causes a missense change involving a conserved nucleotide with 5/5 in silico tools predicting a damaging outcome, although these predictions have yet to be functionally assesed. The variant of interest has not been observed in controls (ExAC, 1000 Gs, or ESP), nor has it been, to our knowledge, reported in affected individuals via public…	MedGen:C0949658	C0949658:Primary familial hypertrophic cardiomyopathy	criteria provided, single submitter	clinical testing	germline:na	Laboratory Corporation of America	SCV000052951.2	MYBPC3	-	NM_000256.3(MYBPC3):c.2537T>A (p.Val846Asp)
36607	Uncertain significance	2014-06-01	Low GERP score may suggest that this variant may belong in a lower pathogenicity class	Cardiomyopathy, hypertrophic	C0949658:Primary familial hypertrophic cardiomyopathy	criteria provided, single submitter	research	germline:na	CSER_CC_NCGL; University of Washington Medical Center	SCV000190382.2	MYBPC3	-	NM_000256.3(MYBPC3):c.2870C>G (p.Thr957Ser)
36607	Uncertain significance	2015-08-13	-	OMIM:115197	C1861862:Familial hypertrophic cardiomyopathy 4	criteria provided, single submitter	clinical testing	germline:na	Knight Diagnostic Laboratories,Oregon Health and Sciences University	SCV000493761.1	MYBPC3	-	NM_000256.3(MYBPC3):c.2870C>G (p.Thr957Ser)
36608	Uncertain significance	2011-08-18	-	Hypertrophic Cardiomyopathy	C0949658:Primary familial hypertrophic cardiomyopathy	criteria provided, single submitter	clinical testing;literature only	germline:2	Laboratory Corporation of America	SCV000052953.1	MYBPC3	-	NM_000256.3(MYBPC3):c.2905+5G>A
36611	Pathogenic	2017-04-27	This sequence change creates a premature translational stop signal at codon 1136 (p.Tyr1136*) of the MYBPC3 gene. It is expected to result in an absent or disrupted protein product. Loss-of-function variants in MYBPC3 are known to be pathogenic. This particular variant has been reported in the literature in individuals with hypertrophic cardiomyopathy (PMID: 25262865, 24111713). ClinVar contains …	MedGen:C0007194	C0007194:Hypertrophic cardiomyopathy	criteria provided, single submitter	clinical testing	germline:na	Invitae	SCV000623594.1	MYBPC3	-	NM_000256.3(MYBPC3):c.3408C>A (p.Tyr1136Ter)
36611	Pathogenic	2015-05-26	-	Hypertrophic Cardiomyopathy	C0949658:Primary familial hypertrophic cardiomyopathy	no assertion criteria provided	clinical testing	germline:na	Laboratory Corporation of America	SCV000052956.2	MYBPC3	-	NM_000256.3(MYBPC3):c.3408C>A (p.Tyr1136Ter)
36611	Pathogenic	2011-09-21	The Tyr1136X variant leads to a premature stop at codon 1136, which is predicted to lead to a truncated or absent protein. Loss of function variants are an established mechanism of disease for the MYBPC3 gene. Therefore, Tyr1136X variant meets our criteria for pathogenicity (http://pcpgm.partners.org/LMM).	Orphanet:ORPHA99739	C0949658:Primary familial hypertrophic cardiomyopathy	criteria provided, single submitter	clinical testing	germline:5	Laboratory for Molecular Medicine,Partners HealthCare Personalized Medicine	SCV000059237.5	MYBPC3	-	NM_000256.3(MYBPC3):c.3408C>A (p.Tyr1136Ter)
36613	Uncertain significance	2014-06-01	-	Cardiomyopathy, hypertrophic	C0949658:Primary familial hypertrophic cardiomyopathy	no assertion criteria provided	research	germline:na	CSER_CC_NCGL; University of Washington Medical Center	SCV000190411.1	MYBPC3	-	NM_000256.3(MYBPC3):c.529C>T (p.Arg177Cys)
36613	Likely pathogenic	2011-08-18	-	Hypertrophic Cardiomyopathy	C0949658:Primary familial hypertrophic cardiomyopathy	criteria provided, single submitter	clinical testing;literature only	germline:3	Laboratory Corporation of America	SCV000052958.1	MYBPC3	-	NM_000256.3(MYBPC3):c.529C>T (p.Arg177Cys)
36613	Uncertain significance	-	-	OMIM:115197	C1861862:Familial hypertrophic cardiomyopathy 4	no assertion criteria provided	clinical testing	germline:na	Diagnostic Laboratory, Department of Genetics,University Medical Center Groningen	SCV000733070.1	MYBPC3	-	NM_000256.3(MYBPC3):c.529C>T (p.Arg177Cys)
36613	Uncertain significance	2017-08-01	-	OMIM:115197	C1861862:Familial hypertrophic cardiomyopathy 4	criteria provided, single submitter	clinical testing	germline:2	Phosphorus, Inc.	SCV000679778.1	MYBPC3	-	NM_000256.3(MYBPC3):c.529C>T (p.Arg177Cys)
36614	Uncertain significance	2014-02-20	Note this variant was found in clinical genetic testing performed by one or more labs who may also submit to ClinVar. Thus any internal case data may overlap with the internal case data of other labs. The interpretation reviewed below is that of the Stanford Center for Inherited Cardiovascular Disease. p.Val189Ile (c.565 G>A) in the MYBPC3 gene in exon 5. Based on the data reviewed below we consi…	not specified	CN169374:not specified	no assertion criteria provided	clinical testing	germline:1	Stanford Center for Inherited Cardiovascular Disease,Stanford University	SCV000280274.1	MYBPC3	-	NM_000256.3(MYBPC3):c.565G>A (p.Val189Ile)
36615	Pathogenic	2016-11-09	The S311X mutation in the MYBPC3 gene has been reported previously in association with hypertrophic cardiomyopathy (HCM) (Waldmuller et al., 2008). This mutation is predicted to cause loss of normal protein function through protein truncation or absence of protein product due to nonsense-mediated mRNA decay. Other nonsense mutations in MYBPC3 (G263X, S297X, Y340X) have been reported in associatio…	Not Provided	CN517202:not provided	criteria provided, single submitter	clinical testing	germline:na	GeneDx	SCV000208239.12	MYBPC3	-	NM_000256.3(MYBPC3):c.932C>A (p.Ser311Ter)
36615	Likely pathogenic	2011-08-18	-	Hypertrophic Cardiomyopathy	C0949658:Primary familial hypertrophic cardiomyopathy	criteria provided, single submitter	clinical testing;literature only	germline:2	Laboratory Corporation of America	SCV000052960.1	MYBPC3	-	NM_000256.3(MYBPC3):c.932C>A (p.Ser311Ter)
36615	Pathogenic	2015-01-14	The p.Ser311X variant in MYBPC3 has been reported in 4 individuals with HCM (Waldmuller 2008, Nannenberg 2011, Hoedemaekers 2011- in: Michels 2011, doctoral thesis) and was absent from large population studies. This variant has also been identified by our laboratory in 1 Caucasian individual with HCM. This nonsense variant leads to a premature termination codon at position 311, which is predicted…	Orphanet:ORPHA99739	C0949658:Primary familial hypertrophic cardiomyopathy	criteria provided, single submitter	clinical testing	germline:5	Laboratory for Molecular Medicine,Partners HealthCare Personalized Medicine	SCV000198940.3	MYBPC3	-	NM_000256.3(MYBPC3):c.932C>A (p.Ser311Ter)
36615	Pathogenic	-	-	OMIM:115197	C1861862:Familial hypertrophic cardiomyopathy 4	no assertion criteria provided	clinical testing	germline:na	Diagnostic Laboratory, Department of Genetics,University Medical Center Groningen	SCV000733057.1	MYBPC3	-	NM_000256.3(MYBPC3):c.932C>A (p.Ser311Ter)
36627	Uncertain significance	2016-06-14	-	Hypertrophic Cardiomyopathy	C0007194:Hypertrophic cardiomyopathy	criteria provided, single submitter	clinical testing	germline:na	Illumina Clinical Services Laboratory,Illumina	SCV000385738.2	MYH6	-	NM_002471.3(MYH6):c.1753G>A (p.Gly585Ser)
36628	Uncertain significance	2016-06-14	-	Hypertrophic Cardiomyopathy	C0007194:Hypertrophic cardiomyopathy	criteria provided, single submitter	clinical testing	germline:na	Illumina Clinical Services Laboratory,Illumina	SCV000385618.2	MYH6	-	NM_002471.3(MYH6):c.3979-8delC
36630	Uncertain significance	2016-06-14	-	Hypertrophic Cardiomyopathy	C0007194:Hypertrophic cardiomyopathy	criteria provided, single submitter	clinical testing	germline:na	Illumina Clinical Services Laboratory,Illumina	SCV000385577.2	MYH6	-	NM_002471.3(MYH6):c.4651-12A>C
36631	Uncertain significance	2016-06-14	-	Hypertrophic Cardiomyopathy	C0007194:Hypertrophic cardiomyopathy	criteria provided, single submitter	clinical testing	germline:na	Illumina Clinical Services Laboratory,Illumina	SCV000385552.2	MYH6	-	NM_002471.3(MYH6):c.4959+13G>A
36635	Uncertain significance	2011-08-18	-	Hypertrophic Cardiomyopathy	C0949658:Primary familial hypertrophic cardiomyopathy	criteria provided, single submitter	literature only	germline:1	Laboratory Corporation of America	SCV000052980.1	MYH7	-	NM_000257.3(MYH7):c.1408-42delC
36636	Uncertain significance	2016-08-03	This sequence change replaces alanine with valine at codon 862 of the MYH7 protein (p.Ala862Val). The alanine residue is highly conserved and there is a small physicochemical difference between alanine and valine. This variant is present in population databases (rs149576470, ExAC 0.02%). This variant has been reported in an individual affected with hypertrophic cardiomyopathy (PMID: 22429680). Cl…	MedGen:C0007194	C0007194:Hypertrophic cardiomyopathy	criteria provided, single submitter	clinical testing	germline:na	Invitae	SCV000546242.1	MYH7	-	NM_000257.3(MYH7):c.2585C>T (p.Ala862Val)
36637	Likely pathogenic	2011-08-18	-	Hypertrophic Cardiomyopathy	C0949658:Primary familial hypertrophic cardiomyopathy	criteria provided, single submitter	clinical testing;literature only	germline:6	Laboratory Corporation of America	SCV000052982.1	MYH7	-	NM_000257.3(MYH7):c.2652_2654delGAA (p.Lys884del)
36637	Uncertain significance	2017-03-29	This sequence change deletes 3 nucleotides from exon 22 of the MYH7 mRNA (c.2652_2654delGAA). This leads to the deletion of 1 amino acid residue in the MYH7 protein (p.Lys884del) but otherwise preserves the integrity of the reading frame. This variant is not present in population databases (ExAC no frequency) and has not been reported in the literature in individuals with a MYH7-related disease. …	MedGen:C0007194	C0007194:Hypertrophic cardiomyopathy	criteria provided, single submitter	clinical testing	germline:na	Invitae	SCV000623676.1	MYH7	-	NM_000257.3(MYH7):c.2652_2654delGAA (p.Lys884del)
36638	Uncertain significance	2017-01-18	This sequence change replaces alanine with threonine at codon 1113 of the MYH7 protein (p.Ala1113Thr). The alanine residue is highly conserved and there is a small physicochemical difference between alanine and threonine. It also falls at the first nucleotide of exon 27 of the MYH7 coding sequence. This variant is not present in population databases (ExAC no frequency) and has not been reported i…	MedGen:C0007194	C0007194:Hypertrophic cardiomyopathy	criteria provided, single submitter	clinical testing	germline:na	Invitae	SCV000623695.1	MYH7	-	NM_000257.3(MYH7):c.3337G>A (p.Ala1113Thr)
36638	Likely pathogenic	2011-08-18	-	Hypertrophic Cardiomyopathy	C0949658:Primary familial hypertrophic cardiomyopathy	criteria provided, single submitter	clinical testing;literature only	germline:6	Laboratory Corporation of America	SCV000052983.1	MYH7	-	NM_000257.3(MYH7):c.3337G>A (p.Ala1113Thr)
36640	Uncertain significance	2011-08-18	-	Hypertrophic Cardiomyopathy	C0949658:Primary familial hypertrophic cardiomyopathy	criteria provided, single submitter	literature only	germline:1	Laboratory Corporation of America	SCV000052985.1	MYH7	-	NM_000257.3(MYH7):c.3972+62_3972+63insC
36641	Uncertain significance	2013-06-24	-	Cardiomyopathy, hypertrophic	C0949658:Primary familial hypertrophic cardiomyopathy	criteria provided, single submitter	research	unknown:1	Biesecker Lab/Human Development Section,National Institutes of Health	SCV000051008.1	MYH7	-	NM_000257.3(MYH7):c.3981C>A (p.Asn1327Lys)
36641	Uncertain significance	2014-06-01	Low GERP score may suggest that this variant may belong in a lower pathogenicity class	Cardiomyopathy, hypertrophic	C0949658:Primary familial hypertrophic cardiomyopathy	criteria provided, single submitter	research	germline:na	CSER_CC_NCGL; University of Washington Medical Center	SCV000190435.2	MYH7	-	NM_000257.3(MYH7):c.3981C>A (p.Asn1327Lys)
36641	Uncertain significance	2016-08-08	Variant summary: The MYH7 c.3981C>A (p.Asn1327Lys) variant involves the alteration of a non-conserved nucleotide. 5/5 in silico tools predict a damaging outcome for this variant. Asn1327 is conserved across species and is located in the conserved myosin rod tail domain of the protein. No other variants have been reported in association with disease at this codon. Other missense variants reported …	MedGen:C0949658	C0949658:Primary familial hypertrophic cardiomyopathy	criteria provided, single submitter	clinical testing	germline:na	Laboratory Corporation of America	SCV000052986.3	MYH7	-	NM_000257.3(MYH7):c.3981C>A (p.Asn1327Lys)
36642	Likely pathogenic	2017-03-23	This sequence change replaces arginine with glutamine at codon 1712 of the MYH7 protein (p.Arg1712Gln). The arginine residue is highly conserved and there is a small physicochemical difference between arginine and glutamine. This variant is present in population databases (rs193922390, ExAC 0.001%). This sequence change has been reported in numerous unrelated individuals with hypertrophic cardiom…	MedGen:C0007194	C0007194:Hypertrophic cardiomyopathy	criteria provided, single submitter	clinical testing	germline:na	Invitae	SCV000253686.4	MYH7	-	NM_000257.3(MYH7):c.5135G>A (p.Arg1712Gln)
36642	Pathogenic	2017-10-16	The R1712Q variant in the MYH7 gene has been reported previously in association with hypertrophic cardiomyopathy (HCM) (Morita et al., 2008; Xu et al., 2010; Pan et al., 2012; Miller et al., 2013; Kapplinger et al., 2014; Lopes et al., 2015). Furthermore, the R1712Q variant has been observed in multiple other unrelated individuals tested for HCM at GeneDx and was shown to co-segregate with cardio…	Not Provided	CN517202:not provided	criteria provided, single submitter	clinical testing	germline:na	GeneDx	SCV000208619.11	MYH7	-	NM_000257.3(MYH7):c.5135G>A (p.Arg1712Gln)
36642	Likely pathogenic	2011-08-18	-	Hypertrophic Cardiomyopathy	C0949658:Primary familial hypertrophic cardiomyopathy	criteria provided, single submitter	clinical testing;literature only	germline:3	Laboratory Corporation of America	SCV000052987.1	MYH7	-	NM_000257.3(MYH7):c.5135G>A (p.Arg1712Gln)
36642	Likely pathogenic	2017-10-26	The p.Arg1712Gln variant in MYH7 has been reported in more than 15 individuals with HCM (Morita 2008, Gruner 2011, Mook 2013, Walsh 2016, LMM data), including at least 1 individual with a likely disease-causing variant in another gene. This variant did not segregate with disease in one affected family member from one family (Mook 2013), but did segregate with disease in one affected individual fr…	Orphanet:ORPHA99739	C0949658:Primary familial hypertrophic cardiomyopathy	criteria provided, single submitter	clinical testing	germline:33	Laboratory for Molecular Medicine,Partners HealthCare Personalized Medicine	SCV000059603.5	MYH7	-	NM_000257.3(MYH7):c.5135G>A (p.Arg1712Gln)
36642	Likely pathogenic	2015-11-04	-	MedGen:C0949658	C0949658:Primary familial hypertrophic cardiomyopathy	criteria provided, single submitter	clinical testing	germline:1	Blueprint Genetics	SCV000264097.1	MYH7	-	NM_000257.3(MYH7):c.5135G>A (p.Arg1712Gln)
36642	Likely pathogenic	2016-12-15	This variant was classified using modified ACMG criteria (ClinGen Expert Panel, Kelly et al. manuscript in preparation). Please see a summary of the rules and criteria codes in the "ACMG variant classification (MYH7)" document (assertion method column). The following criteria were met:PS4;PM2;PP1;PP3	MedGen:C0949658	C0949658:Primary familial hypertrophic cardiomyopathy	reviewed by expert panel	curation	germline:na	ClinGen Inherited Cardiomyopathy Expert Panel	SCV000564455.2	MYH7	-	NM_000257.3(MYH7):c.5135G>A (p.Arg1712Gln)
36643	Uncertain significance	2011-08-18	-	Hypertrophic Cardiomyopathy	C0949658:Primary familial hypertrophic cardiomyopathy	criteria provided, single submitter	clinical testing;literature only	germline:2	Laboratory Corporation of America	SCV000052988.1	MYL2	-	NM_000432.3(MYL2):c.170-19T>C
36645	Uncertain significance	2015-10-02	-	Hypertrophic Cardiomyopathy	C0949658:Primary familial hypertrophic cardiomyopathy	no assertion criteria provided	clinical testing	germline:na	Laboratory Corporation of America	SCV000052991.2	MYL2	-	NM_000432.3(MYL2):c.359G>A (p.Arg120Gln)
36645	Uncertain significance	2016-01-29	This sequence change replaces arginine with glutamine at codon 120 of the MYL2 protein (p.Arg120Gln). The arginine residue is weakly conserved and there is a small physicochemical difference between arginine and glutamine. This variant is present in population databases (rs192057022, ExAC 0.03%). This variant has been reported in two individuals affected with restrictive cardiomyopathy. Currently…	MedGen:C1834460	C1834460:Familial hypertrophic cardiomyopathy 10	criteria provided, single submitter	clinical testing	germline:na	Invitae	SCV000284830.1	MYL2	-	NM_000432.3(MYL2):c.359G>A (p.Arg120Gln)
36647	Uncertain significance	2011-08-18	-	Hypertrophic Cardiomyopathy	C0949658:Primary familial hypertrophic cardiomyopathy	criteria provided, single submitter	clinical testing;literature only	germline:2	Laboratory Corporation of America	SCV000052993.1	MYL2	-	NM_000432.3(MYL2):c.*10C>T
36647	Uncertain significance	2016-06-14	-	Hypertrophic Cardiomyopathy	C0007194:Hypertrophic cardiomyopathy	criteria provided, single submitter	clinical testing	germline:na	Illumina Clinical Services Laboratory,Illumina	SCV000376285.2	MYL2	-	NM_000432.3(MYL2):c.*10C>T
36648	Uncertain significance	2017-06-06	This sequence change replaces glutamic acid with glycine at codon 177 of the MYL3 protein (p.Glu177Gly). The glutamic acid residue is highly conserved and there is a moderate physicochemical difference between glutamic acid and glycine. This variant is present in population databases (rs193922391, ExAC 0.01%). This variant has been reported in an individual affected with hypertrophic cardiomyopat…	MedGen:C0007194	C0007194:Hypertrophic cardiomyopathy	criteria provided, single submitter	clinical testing	germline:na	Invitae	SCV000549163.2	MYL3	-	NM_000258.2(MYL3):c.530A>G (p.Glu177Gly)
36648	Likely pathogenic	2011-08-18	-	Hypertrophic Cardiomyopathy	C0949658:Primary familial hypertrophic cardiomyopathy	criteria provided, single submitter	clinical testing;literature only	germline:3	Laboratory Corporation of America	SCV000052994.1	MYL3	-	NM_000258.2(MYL3):c.530A>G (p.Glu177Gly)
36648	Uncertain significance	2014-06-01	-	Cardiomyopathy, hypertrophic	C0949658:Primary familial hypertrophic cardiomyopathy	no assertion criteria provided	research	germline:na	CSER_CC_NCGL; University of Washington Medical Center	SCV000190448.1	MYL3	-	NM_000258.2(MYL3):c.530A>G (p.Glu177Gly)
36652	Uncertain significance	2016-06-14	-	Hypertrophic Cardiomyopathy	C0007194:Hypertrophic cardiomyopathy	criteria provided, single submitter	clinical testing	germline:na	Illumina Clinical Services Laboratory,Illumina	SCV000433289.2	MYLK2	-	NM_033118.3(MYLK2):c.430C>G (p.Pro144Ala)
36655	Uncertain significance	2016-06-14	-	Hypertrophic Cardiomyopathy	C0007194:Hypertrophic cardiomyopathy	criteria provided, single submitter	clinical testing	germline:na	Illumina Clinical Services Laboratory,Illumina	SCV000433293.2	MYLK2	-	NM_033118.3(MYLK2):c.972+14G>A
36695	Uncertain significance	2011-08-18	-	Hypertrophic Cardiomyopathy	C0949658:Primary familial hypertrophic cardiomyopathy	criteria provided, single submitter	literature only	germline:1	Laboratory Corporation of America	SCV000053041.1	PRKAG2	-	NM_016203.3(PRKAG2):c.1106+15T>G
36696	Uncertain significance	2016-06-14	-	Familial Hypertrophic Cardiomyopathy with Wolff-Parkinson-White Syndrome	CN239247:Familial Hypertrophic Cardiomyopathy with Wolff-Parkinson-White Syndrome	criteria provided, single submitter	clinical testing	germline:na	Illumina Clinical Services Laboratory,Illumina	SCV000467623.2	PRKAG2	-	NM_016203.3(PRKAG2):c.1593G>A (p.Arg531=)
36698	Likely pathogenic	2017-02-09	ACMG score likely pathogenic	OMIM:600858	C1833236:Familial hypertrophic cardiomyopathy 6	criteria provided, single submitter	clinical testing	germline:8	Center for Human Genetics,University of Leuven	SCV000579524.1	PRKAG2	-	NM_016203.3(PRKAG2):c.879C>A (p.Phe293Leu)
36882	Uncertain significance	2011-08-18	-	Hypertrophic Cardiomyopathy	C0949658:Primary familial hypertrophic cardiomyopathy	criteria provided, single submitter	literature only	germline:1	Laboratory Corporation of America	SCV000053235.1	TNNI3	-	NM_000363.4(TNNI3):c.549+68_549+69insGCCTAG
36883	Likely pathogenic	2011-08-18	-	Hypertrophic Cardiomyopathy	C0949658:Primary familial hypertrophic cardiomyopathy	criteria provided, single submitter	clinical testing;literature only	germline:2	Laboratory Corporation of America	SCV000053236.1	TNNI3	-	NM_000363.4(TNNI3):c.562G>A (p.Val188Met)
36887	Likely pathogenic	2011-08-18	-	Hypertrophic Cardiomyopathy	C0949658:Primary familial hypertrophic cardiomyopathy	criteria provided, single submitter	clinical testing;literature only	germline:2	Laboratory Corporation of America	SCV000053240.1	TPM1	-	NM_001018005.1(TPM1):c.673A>G (p.Ile225Val)
36888	Uncertain significance	2011-08-18	-	Hypertrophic Cardiomyopathy	C0949658:Primary familial hypertrophic cardiomyopathy	criteria provided, single submitter	literature only	germline:1	Laboratory Corporation of America	SCV000053241.1	TPM1	-	NM_000366.5(TPM1):c.772+94_772+99delCGCTCCinsTT
37039	Pathogenic	2017-07-31	This sequence change creates a premature translational stop signal at codon 943 (p.Arg943*) of the MYBPC3 gene. It is expected to result in an absent or disrupted protein product. Truncating variants in MYBPC3 are known to be pathogenic (PMID: 19574547). This particular variant has been observed in unrelated individuals with hypertrophic cardiomyopathy (PMID: 22574137, 23233322, 25335496, 2411171…	MedGen:C0007194	C0007194:Hypertrophic cardiomyopathy	criteria provided, single submitter	clinical testing	germline:na	Invitae	SCV000546480.2	MYBPC3	-	NM_000256.3(MYBPC3):c.2827C>T (p.Arg943Ter)
37039	Pathogenic	2010-08-01	-	CARDIOMYOPATHY, FAMILIAL HYPERTROPHIC, 4	C1861862:Familial hypertrophic cardiomyopathy 4	no assertion criteria provided	literature only	germline:na	OMIM	SCV000053360.1	MYBPC3	-	NM_000256.3(MYBPC3):c.2827C>T (p.Arg943Ter)
37039	Pathogenic	2015-10-01	The p.Arg943X variant in MYBPC3 has been reported in >25 individuals with HCM and segregated with disease in 4 affected relatives in 4 families (Alders 2003, Lekanne Deprez 2006, Foksteun 2008, Morita 2008, Michels 2009, Van Driest 2004, Tajsharghi 2010, Yiu 2012, Wessels 2014, LMM unpublished data). Several of these individuals carried an additional clinically significant variant and presented w…	Orphanet:ORPHA99739	C0949658:Primary familial hypertrophic cardiomyopathy	criteria provided, single submitter	clinical testing	germline:37	Laboratory for Molecular Medicine,Partners HealthCare Personalized Medicine	SCV000059178.5	MYBPC3	-	NM_000256.3(MYBPC3):c.2827C>T (p.Arg943Ter)
37039	Pathogenic	2016-01-01	-	OMIM:115197	C1861862:Familial hypertrophic cardiomyopathy 4	criteria provided, single submitter	clinical testing	germline:na	Center for Medical Genetics Ghent,University of Ghent	SCV000299253.1	MYBPC3	-	NM_000256.3(MYBPC3):c.2827C>T (p.Arg943Ter)
37039	Pathogenic	-	-	OMIM:115197	C1861862:Familial hypertrophic cardiomyopathy 4	no assertion criteria provided	clinical testing	germline:na	Diagnostic Laboratory, Department of Genetics,University Medical Center Groningen	SCV000733034.1	MYBPC3	-	NM_000256.3(MYBPC3):c.2827C>T (p.Arg943Ter)
37039	Pathogenic	2013-09-23	-	MedGen:C0949658	C0949658:Primary familial hypertrophic cardiomyopathy	criteria provided, single submitter	clinical testing	germline:na	CHEO Genetics Diagnostic Laboratory,Children's Hospital of Eastern Ontario	SCV000219774.2	MYBPC3	-	NM_000256.3(MYBPC3):c.2827C>T (p.Arg943Ter)
37375	Uncertain significance	2015-10-12	-	Familial hypertrophic cardiomyopathy 1	C3495498:Familial hypertrophic cardiomyopathy 1	criteria provided, single submitter	clinical testing	unknown:na	Division of Genomic Diagnostics,The Children's Hospital of Philadelphia	SCV000296899.2	MYH7	-	NM_000257.3(MYH7):c.77C>T (p.Ala26Val)
37375	Uncertain significance	2014-06-01	-	Cardiomyopathy, hypertrophic	C0949658:Primary familial hypertrophic cardiomyopathy	no assertion criteria provided	research	germline:na	CSER_CC_NCGL; University of Washington Medical Center	SCV000190443.1	MYH7	-	NM_000257.3(MYH7):c.77C>T (p.Ala26Val)
37375	Uncertain significance	2016-03-18	-	OMIM:192600	C3495498:Familial hypertrophic cardiomyopathy 1	criteria provided, single submitter	reference population	germline:3	Soonchunhyang University Bucheon Hospital,Soonchunhyang University Medical Center	SCV000267409.1	MYH7	-	NM_000257.3(MYH7):c.77C>T (p.Ala26Val)
37375	Likely pathogenic	2013-09-24	Has been found in other families of Chinese decent with HCM. In silico predicts benign with PolyPhen, Sift and Align GVGD but deleterious with Mutation Taster. It is listed in the sarcomere mutation database as being pathogenic. Appears to have incomplete penetrance.	MedGen:C0949658	C0949658:Primary familial hypertrophic cardiomyopathy	criteria provided, single submitter	clinical testing	germline:na	CHEO Genetics Diagnostic Laboratory,Children's Hospital of Eastern Ontario	SCV000219841.2	MYH7	-	NM_000257.3(MYH7):c.77C>T (p.Ala26Val)
38439	Pathogenic	2016-11-03	-	OMIM:613765	C1861065:Familial hypertrophic cardiomyopathy 9	criteria provided, single submitter	clinical testing	germline:6	EGL Genetic Diagnostics,Eurofins Clinical Diagnostics	SCV000331929.3	TTN	-	NM_001256850.1(TTN):c.102966delA (p.Lys34322Asnfs)
39832	Pathogenic	2012-09-14	-	CARDIOMYOPATHY, FAMILIAL HYPERTROPHIC, 13	C2750472:Familial hypertrophic cardiomyopathy 13	no assertion criteria provided	literature only	germline:na	OMIM	SCV000056833.1	TNNC1	-	NM_003280.2(TNNC1):c.91G>T (p.Ala31Ser)
40554	Pathogenic	2016-08-16	The patient has typical signs of Noonan syndrome with mild mental delay and hypertrophic cardiomyopathy	OMIM:163950	C0041409:Noonan syndrome 1	criteria provided, single submitter	research	germline:na	Institute of Molecular Biology and Genetics,Federal Almazov North-West Medical Research Centre	SCV000494586.1	PTPN11	-	NM_002834.4(PTPN11):c.1493G>T (p.Arg498Leu)
40566	Pathogenic	2017-03-28	The p.Gln510Glu variant in PTPN11 has been reported in >10 individuals with clinical features of RASopathy disorders (Faienza 2009, Lehmann 2009, Tartaglia 2006, Wakabayashi 2011, Digilio 2006, Ganigara 2011, Limongelli 2008, Takahashi 2005, and LMM data). This variant has been reported to have occurred de novo in at least one individual (Faienza 2009). Furthermore, animal models in mice have sho…	Orphanet:ORPHA98733	CN166718:Rasopathy	criteria provided, single submitter	clinical testing	germline:21	Laboratory for Molecular Medicine,Partners HealthCare Personalized Medicine	SCV000203937.4	PTPN11	-	NM_002834.4(PTPN11):c.1528C>G (p.Gln510Glu)
40567	Pathogenic	2013-08-26	The Q510H missense mutation in the PTPN11 gene has been reported previously in a patient with LEOPARD syndrome, who developed progressive hypertrophic cardiomyopathy (HCM) with congestive heart failure and nonsustained ventricular tachycardia treated with an implantable cardioverter defibrillator (Wakabayashi et al., 2011). The Glutamine 510 codon appears to be a mutation hot spot" in the PTPN11 …	Not Provided	CN517202:not provided	criteria provided, single submitter	clinical testing	germline:na	GeneDx	SCV000057460.10	PTPN11	-	NM_002834.4(PTPN11):c.1530G>C (p.Gln510His)
40600	Likely pathogenic	2015-04-07	-	MedGen:C0949658	C0949658:Primary familial hypertrophic cardiomyopathy	criteria provided, single submitter	clinical testing	germline:1	Blueprint Genetics	SCV000264162.1	RAF1	-	NM_002880.3(RAF1):c.769T>C (p.Ser257Pro)
40601	Pathogenic	2012-11-04	p.Ser259Thr (S259T) TCC>ACC: c.775 T>A in exon 7 of the RAF1 gene (NM_002880.3). The S259T missense mutation in the RAF1 gene has been published previously in association with Noonan syndrome (Ko et al., 2008), and is consistent with a diagnosis of autosomal dominant Noonan syndrome. It is important to note that about 80% of individuals with a RAF1 mutation develop hypertrophic cardiomyopathy. Th…	Not Provided	CN517202:not provided	criteria provided, single submitter	clinical testing	germline:na	GeneDx	SCV000209017.9	RAF1	-	NM_002880.3(RAF1):c.775T>A (p.Ser259Thr)
40604	Pathogenic	2011-04-15	The Pro261Thr variant has not been previously reported in the literature. This variant has been identified in one other proband with clinical features of Noonan syndrome tested by our laboratory and was found to have occurred de novo (LMM unpublished data). In addition, proline (Pro) at codon 261 is a highly conserved amino acid and other missense variants at this position (Pro261Ala, Pro261Leu, …	Orphanet:ORPHA648	C0028326:Noonan syndrome	criteria provided, single submitter	clinical testing	germline:4	Laboratory for Molecular Medicine,Partners HealthCare Personalized Medicine	SCV000061365.5	RAF1	-	NM_002880.3(RAF1):c.781C>A (p.Pro261Thr)
40605	Pathogenic	2014-10-27	The p.Pro261Ala variant in RAF1 has been identified in three individuals with clinical features of Noonan syndrome (Razzaque 2007, Croonen 2013, LMM unpublished data), and was absent from large population studies (http://evs.gs.washington.edu/EVS/; dbSNP rs121434594). Different pathogenic amino acid changes (p.Pro261Leu, p.Pro261Ser, p.Pro261Thr) at this location have been identified in individua…	Orphanet:ORPHA648	C0028326:Noonan syndrome	criteria provided, single submitter	clinical testing	germline:2	Laboratory for Molecular Medicine,Partners HealthCare Personalized Medicine	SCV000061366.5	RAF1	-	NM_002880.3(RAF1):c.781C>G (p.Pro261Ala)
40605	Likely pathogenic	2015-01-27	-	MedGen:C0949658	C0949658:Primary familial hypertrophic cardiomyopathy	criteria provided, single submitter	clinical testing	germline:1	Blueprint Genetics	SCV000264164.1	RAF1	-	NM_002880.3(RAF1):c.781C>G (p.Pro261Ala)
40607	Likely pathogenic	2013-11-19	The Val263Gly variant has now been identified by our laboratory in three individuals with clinical features of Noonan syndrome. In addition, a different amino acid change at the same position (Val263Ala) has also been associated with the clinical features of Noonan syndrome (Razzaque 2007). This variant has not been identified in large population studies. Computational analyses (biochemical amino…	Orphanet:ORPHA648	C0028326:Noonan syndrome	criteria provided, single submitter	clinical testing	germline:6	Laboratory for Molecular Medicine,Partners HealthCare Personalized Medicine	SCV000061370.5	RAF1	-	NM_002880.3(RAF1):c.788T>G (p.Val263Gly)
40607	Pathogenic	2012-03-18	The V263G missense mutation has not been published as a mutation, nor has it been reported as a benign polymorphism to our knowledge. This mutation has been seen before at GeneDx and another missense mutation at this codon (V263A) was previously reported in a patient diagnosed with Noonan syndrome and hypertrophic cardiomyopathy (Razzaque et al., 2007). Furthermore, this mutation is located in a …	Not Provided	CN517202:not provided	criteria provided, single submitter	clinical testing	germline:na	GeneDx	SCV000209021.9	RAF1	-	NM_002880.3(RAF1):c.788T>G (p.Val263Gly)
40616	Pathogenic	2014-07-10	p.Ser427Gly (AGC>GGC): c.1279 A>G in exon 12 of the RAF1 gene (NM_002880.3). The S427G missense mutation in the RAF1 gene has been reported previously in a Japanese parent-offspring pair with Noonan syndrome, while it was not detected in 210 RAF1 alleles of ethnically matched control individuals (Kobayashi et al., 2010). This mutation was also observed in the germline of a patient with therapy-re…	Not Provided	CN517202:not provided	criteria provided, single submitter	clinical testing	germline:na	GeneDx	SCV000209027.9	RAF1	-	NM_002880.3(RAF1):c.1279A>G (p.Ser427Gly)
41926	Uncertain significance	2014-10-27	-	Primary familial hypertrophic cardiomyopathy	C0949658:Primary familial hypertrophic cardiomyopathy	no assertion criteria provided	clinical testing	germline:1	Blueprint Genetics	SCV000206876.1	CRYAB	-	NM_001885.2(CRYAB):c.460G>A (p.Gly154Ser)
42455	Uncertain significance	2016-06-14	-	Hypertrophic Cardiomyopathy	C0007194:Hypertrophic cardiomyopathy	criteria provided, single submitter	clinical testing	germline:na	Illumina Clinical Services Laboratory,Illumina	SCV000481404.2	GLA	-	NM_000169.2(GLA):c.48T>G (p.Leu16=)
42502	Likely pathogenic	2014-05-22	-	Primary familial hypertrophic cardiomyopathy	C0949658:Primary familial hypertrophic cardiomyopathy	no assertion criteria provided	clinical testing	germline:1	Blueprint Genetics	SCV000207038.1	MYBPC3	-	NM_000256.3(MYBPC3):c.1039G>A (p.Gly347Ser)
42503	Uncertain significance	2016-09-04	This sequence change replaces arginine with glutamine at codon 35 of the MYBPC3 protein (p.Arg35Gln). The arginine residue is moderately conserved and there is a small physicochemical difference between arginine and glutamine. This variant is present in population databases (rs397515885, ExAC 0.09%). This variant has been observed in individuals with MYBPC3-related disease (PMID: 24111713, Invita…	MedGen:C0007194	C0007194:Hypertrophic cardiomyopathy	criteria provided, single submitter	clinical testing	germline:na	Invitae	SCV000546413.1	MYBPC3	-	NM_000256.3(MYBPC3):c.104G>A (p.Arg35Gln)
42505	Uncertain significance	2017-04-04	This sequence change replaces proline with arginine at codon 371 of the MYBPC3 protein (p.Pro371Arg). The proline residue is highly conserved and there is a moderate physicochemical difference between proline and arginine. This variant is not present in population databases (ExAC no frequency). This variant has been reported in the literature in several individuals affected with hypertrophic card…	MedGen:C0007194	C0007194:Hypertrophic cardiomyopathy	criteria provided, single submitter	clinical testing	germline:na	Invitae	SCV000623516.1	MYBPC3	-	NM_000256.3(MYBPC3):c.1112C>G (p.Pro371Arg)
42505	Uncertain significance	2016-07-27	-	OMIM:PS192600	C0949658:Primary familial hypertrophic cardiomyopathy	criteria provided, single submitter	clinical testing	germline:na	Molecular Diagnostic Laboratory for Inherited Cardiovascular Disease,Montreal Heart Institute	SCV000740357.1	MYBPC3	-	NM_000256.3(MYBPC3):c.1112C>G (p.Pro371Arg)
42507	Pathogenic	2010-08-13	The Glu386X variant has not been reported in the literature nor has it been previously detected by our laboratory. This variant leads to a premature stop at codon 386, which is then predicted to lead to a truncated or absent protein (loss of function). Loss of function of the MYBPC3 gene is an established disease mechanism in HCM patients, which makes it highly likely that the Glu386X variant is …	Orphanet:ORPHA99739	C0949658:Primary familial hypertrophic cardiomyopathy	criteria provided, single submitter	clinical testing	germline:2	Laboratory for Molecular Medicine,Partners HealthCare Personalized Medicine	SCV000059020.5	MYBPC3	-	NM_000256.3(MYBPC3):c.1156G>T (p.Glu386Ter)
42508	Pathogenic	2010-04-29	-	Orphanet:ORPHA99739	C0949658:Primary familial hypertrophic cardiomyopathy	criteria provided, single submitter	clinical testing	germline:2	Laboratory for Molecular Medicine,Partners HealthCare Personalized Medicine	SCV000059021.5	MYBPC3	-	NM_000256.3(MYBPC3):c.1168delC (p.His390Metfs)
42511	Pathogenic	2017-07-13	This sequence change affects an acceptor splice site in intron 13 of the MYBPC3 gene. It is expected to disrupt RNA splicing and likely results in an absent or disrupted protein product. This variant is not present in population databases (ExAC no frequency). This variant has been reported in several individuals affected with hypertrophic cardiomyopathy (PMID: 12707239, 27532257, Invitae). This v…	MedGen:C0007194	C0007194:Hypertrophic cardiomyopathy	criteria provided, single submitter	clinical testing	germline:na	Invitae	SCV000623519.1	MYBPC3	-	NM_000256.3(MYBPC3):c.1224-2A>G
42511	Pathogenic	2006-10-28	-	Orphanet:ORPHA99739	C0949658:Primary familial hypertrophic cardiomyopathy	no assertion criteria provided	clinical testing	germline:4	Laboratory for Molecular Medicine,Partners HealthCare Personalized Medicine	SCV000059024.4	MYBPC3	-	NM_000256.3(MYBPC3):c.1224-2A>G
42512	Uncertain significance	2016-12-13	This sequence change falls in intron 14 of the MYBPC3 gene. It does not directly change the encoded amino acid sequence of the MYBPC3 protein. This variant is present in population databases (rs397515892, ExAC 0.04%) but has not been reported in the literature in individuals with a MYBPC3-related disease. ClinVar contains an entry for this variant (Variation ID: 42512). Algorithms developed to pr…	MedGen:C0007194	C0007194:Hypertrophic cardiomyopathy	criteria provided, single submitter	clinical testing	germline:na	Invitae	SCV000546479.1	MYBPC3	-	NM_000256.3(MYBPC3):c.1226+6T>C
42513	Likely pathogenic	2016-10-18	This sequence change falls in intron 14 of the MYBPC3 mRNA. It does not directly change the encoded amino acid sequence of the MYBPC3 protein. This variant is present in population databases (rs397515893, ExAC <0.01%). This variant has been reported in the literature co-segregating with disease in a family affected with hypertrophic cardiomyopathy (PMID: 12110947). ClinVar contains an entry for t…	MedGen:C0007194	C0007194:Hypertrophic cardiomyopathy	criteria provided, single submitter	clinical testing	germline:na	Invitae	SCV000546467.1	MYBPC3	-	NM_000256.3(MYBPC3):c.1227-13G>A
42513	Likely pathogenic	2016-05-27	The c.1227-13G>A variant in MYBPC3 has been reported in 3 individuals with HCM and segregated with disease in at least one relative (Jaaskelainen 2002, LMM data). It was also identified in 1 adolescent with DCM who also carried a second pathogenic variant (LMM data). It has been identified in 1/9146 Latino chromosomes by the Exome Aggregation Consortium (ExAC, http://exac.broadinstitute.org; dbSN…	Orphanet:ORPHA99739	C0949658:Primary familial hypertrophic cardiomyopathy	criteria provided, single submitter	clinical testing	germline:8	Laboratory for Molecular Medicine,Partners HealthCare Personalized Medicine	SCV000059026.5	MYBPC3	-	NM_000256.3(MYBPC3):c.1227-13G>A
42514	Pathogenic	2016-11-08	This sequence change creates a premature translational stop signal at codon 412 (p.Phe412*). It is expected to result in an absent or disrupted protein product. Loss-of-function variants in MYBPC3 are known to be pathogenic (PMID: 19574547). This particular truncation has been reported in the literature in several individuals and in a family affected with hypertrophic cardiomyopathy (PMID: 127072…	MedGen:C0007194	C0007194:Hypertrophic cardiomyopathy	criteria provided, single submitter	clinical testing	germline:na	Invitae	SCV000219019.3	MYBPC3	-	NM_000256.3(MYBPC3):c.1235_1236delTT (p.Phe412Terfs)
42514	Pathogenic	2017-02-02	The p.Phe412X variant has been reported in 3 individuals with HCM (Richard 2003, Van Driest 2004, LMM data). This variant was absent from large population studies. This variant is a deletion of 2 bases resulting in a premature termination codon at position 412, which is predicted to lead to a truncated or absent protein. Heterozygous loss of function of the MYBPC3 gene is an established disease m…	Orphanet:ORPHA99739	C0949658:Primary familial hypertrophic cardiomyopathy	criteria provided, single submitter	clinical testing	germline:6	Laboratory for Molecular Medicine,Partners HealthCare Personalized Medicine	SCV000059027.5	MYBPC3	-	NM_000256.3(MYBPC3):c.1235_1236delTT (p.Phe412Terfs)
42515	Uncertain significance	2016-02-08	This sequence change replaces glycine with serine at codon 416 of the MYBPC3 protein (p.Gly416Ser). The glycine residue is highly conserved and there is a small physicochemical difference between glycine and serine. This variant is present in population databases (rs371513491, ExAC 0.04%). This variant has been reported in individuals affected with hypertrophic cardiomyopathy (PMID: 15519027, 155…	MedGen:C0007194	C0007194:Hypertrophic cardiomyopathy	criteria provided, single submitter	clinical testing	germline:na	Invitae	SCV000284208.1	MYBPC3	-	NM_000256.3(MYBPC3):c.1246G>A (p.Gly416Ser)
42515	Uncertain significance	2014-06-01	-	Cardiomyopathy, hypertrophic	C0949658:Primary familial hypertrophic cardiomyopathy	no assertion criteria provided	research	germline:na	CSER_CC_NCGL; University of Washington Medical Center	SCV000190407.1	MYBPC3	-	NM_000256.3(MYBPC3):c.1246G>A (p.Gly416Ser)
42516	Uncertain significance	2015-12-03	-	MedGen:C0949658	C0949658:Primary familial hypertrophic cardiomyopathy	criteria provided, single submitter	clinical testing	germline:1	Blueprint Genetics	SCV000264024.1	MYBPC3	-	NM_000256.3(MYBPC3):c.1255C>T (p.Arg419Cys)
42516	Uncertain significance	2017-06-26	This sequence change replaces arginine with cysteine at codon 419 of the MYBPC3 protein (p.Arg419Cys). The arginine residue is highly conserved and there is a large physicochemical difference between arginine and cysteine. This variant is present in population databases (rs368770848, ExAC 0.01%). This variant has not been reported in the literature in individuals with a MYBPC3-related disease. Cl…	MedGen:C0007194	C0007194:Hypertrophic cardiomyopathy	criteria provided, single submitter	clinical testing	germline:na	Invitae	SCV000623520.1	MYBPC3	-	NM_000256.3(MYBPC3):c.1255C>T (p.Arg419Cys)
42517	Pathogenic	2012-11-30	The Gln425X variant in MYBPC3 has been reported in 2 sporadic cases of late-onset HCM (1 Polish and 1 of unspecified ancestry; Niimura 2002, Radzinski 2008). This variant has not been identified in large and broad European American and African American populations by the NHLBI Exome Sequencing Project (http://evs.gs.washington.edu/EVS) though it remains possible that this variant is common in oth…	Orphanet:ORPHA99739	C0949658:Primary familial hypertrophic cardiomyopathy	criteria provided, single submitter	clinical testing	germline:3	Laboratory for Molecular Medicine,Partners HealthCare Personalized Medicine	SCV000059031.5	MYBPC3	-	NM_000256.3(MYBPC3):c.1273C>T (p.Gln425Ter)
42518	Uncertain significance	2014-06-01	-	Cardiomyopathy, hypertrophic	C0949658:Primary familial hypertrophic cardiomyopathy	no assertion criteria provided	research	germline:na	CSER_CC_NCGL; University of Washington Medical Center	SCV000190388.1	MYBPC3	-	NM_000256.3(MYBPC3):c.1286C>T (p.Ala429Val)
42520	Uncertain significance	2017-07-28	This sequence change replaces alanine with threonine at codon 432 of the MYBPC3 protein (p.Ala432Thr). The alanine residue is highly conserved and there is a small physicochemical difference between alanine and threonine. This variant is present in population databases (rs371167525, ExAC 0.007%). This variant has not been reported in the literature in individuals with MYBPC3-related disease. Clin…	MedGen:C0007194	C0007194:Hypertrophic cardiomyopathy	criteria provided, single submitter	clinical testing	germline:na	Invitae	SCV000623522.1	MYBPC3	-	NM_000256.3(MYBPC3):c.1294G>A (p.Ala432Thr)
42522	Pathogenic	2011-02-17	The Val437fs variant has been reported in 1 individual with HCM and was absent from 200 control chromosomes (Richard 2003). In addition, this variant has not been previously identified in over 3300 Caucasian chromosomes tested by our laboratory. This low frequency increases the likelihood that this variant is disease causing. Furthermore, the Val437fs variant is predicted to cause a frameshift, w…	Orphanet:ORPHA99739	C0949658:Primary familial hypertrophic cardiomyopathy	criteria provided, single submitter	clinical testing	germline:4	Laboratory for Molecular Medicine,Partners HealthCare Personalized Medicine	SCV000059036.5	MYBPC3	-	NM_000256.3(MYBPC3):c.1310delT (p.Val437Glyfs)
42523	Uncertain significance	2016-08-25	This sequence change affects codon 440 of the MYBPC3 mRNA. It is a 'silent' change, meaning that it does not change the encoded amino acid sequence of the MYBPC3 protein. This variant is present in population databases (rs368192024, ExAC 0.008%) but has not been reported in the literature in individuals with a MYBPC3-related disease. ClinVar contains an entry for this variant (Variation ID: 42523…	MedGen:C0007194	C0007194:Hypertrophic cardiomyopathy	criteria provided, single submitter	clinical testing	germline:na	Invitae	SCV000546427.1	MYBPC3	-	NM_000256.3(MYBPC3):c.1320C>T (p.Gly440=)
42525	Pathogenic	2011-03-10	The 1351+2T>C variant has not been reported in the literature. However, it is predicted to cause abnormal splicing because the nucleotide substitution occurs in the highly conserved splice consensus sequence. Loss of function of the MYBPC3 gene is an established disease mechanism in HCM patients and splice site variants can lead to loss of function by generating less or completely absent protein.…	Orphanet:ORPHA99739	C0949658:Primary familial hypertrophic cardiomyopathy	criteria provided, single submitter	clinical testing	germline:2	Laboratory for Molecular Medicine,Partners HealthCare Personalized Medicine	SCV000059039.5	MYBPC3	-	NM_000256.3(MYBPC3):c.1351+2T>C
42527	Uncertain significance	2014-06-01	-	Cardiomyopathy, hypertrophic	C0949658:Primary familial hypertrophic cardiomyopathy	no assertion criteria provided	research	germline:na	CSER_CC_NCGL; University of Washington Medical Center	SCV000190387.1	MYBPC3	-	NM_000256.3(MYBPC3):c.1373G>A (p.Arg458His)
42528	Uncertain significance	2013-03-19	p.Met466Lys (ATG>AAG): c.1397 T>A in exon 16 of the MYBPC3 gene (NM_000256.3)The Met466Lys variant in the MYBPC3 gene has not been reported as a disease-causing mutation or as a benign polymorphism to our knowledge. Met466Lys results in a non-conservative amino acid substitution of a non-polar Methionine with a positively charged Lysine at a position that is not well conserved across species. Mut…	not specified	CN169374:not specified	criteria provided, single submitter	clinical testing	germline:na	GeneDx	SCV000208016.9	MYBPC3	-	NM_000256.3(MYBPC3):c.1397T>A (p.Met466Lys)
42532	Pathogenic	2015-08-24	IVS16-1 G>A: c.1458-1 G>A in intron 16 of the MYBPC3 gene (NM_000256.3) Although the c.1458-1 G>A mutation has not been reported previously as a disease-causing mutation to our knowledge, nor as a benign polymorphism, this mutation destroys the canonical splice acceptor site of intron 16 and is predicted to cause abnormal gene splicing. The mutation is predicted to lead to either an abnormal mess…	Not Provided	CN517202:not provided	criteria provided, single submitter	clinical testing	germline:na	GeneDx	SCV000208025.12	MYBPC3	-	NM_000256.3(MYBPC3):c.1458-1G>A
42532	Pathogenic	2015-04-27	The c.1458-1G>A variant in MYBPC3 has been previously identified by our laboratory in 1 adult with HCM. It was absent from large populations studies (dbSNP rs397515903). This variant occurs in the invariant region (+/- 1,2) of the splice consensus sequence and is predicted to cause altered splicing leading to an abnormal or absent protein. Heterozygous loss of MYBPC3 function is an established me…	Orphanet:ORPHA99739	C0949658:Primary familial hypertrophic cardiomyopathy	criteria provided, single submitter	clinical testing	germline:3	Laboratory for Molecular Medicine,Partners HealthCare Personalized Medicine	SCV000059046.5	MYBPC3	-	NM_000256.3(MYBPC3):c.1458-1G>A
42533	Uncertain significance	2016-06-24	This sequence change falls in intron 16 of the MYBPC3 mRNA. It does not directly change the encoded amino acid sequence of the MYBPC3 protein. This variant is present in population databases (rs375347534, ExAC 0.01%). This variant has been reported in individuals from one family affected with hypertrophic cardiomyopathy (HCM) that also carried a likely pathogenic variant in MYH7 (p.Arg694Cys) whi…	MedGen:C0007194	C0007194:Hypertrophic cardiomyopathy	criteria provided, single submitter	clinical testing	germline:na	Invitae	SCV000284212.2	MYBPC3	-	NM_000256.3(MYBPC3):c.1458-6G>A
42533	Uncertain significance	2015-01-07	-	MedGen:C0949658	C0949658:Primary familial hypertrophic cardiomyopathy	criteria provided, single submitter	clinical testing	germline:2	Blueprint Genetics	SCV000207060.2	MYBPC3	-	NM_000256.3(MYBPC3):c.1458-6G>A
42533	Likely pathogenic	-	-	OMIM:115197	C1861862:Familial hypertrophic cardiomyopathy 4	no assertion criteria provided	clinical testing	germline:na	Diagnostic Laboratory, Department of Genetics,University Medical Center Groningen	SCV000733051.1	MYBPC3	-	NM_000256.3(MYBPC3):c.1458-6G>A
42536	Uncertain significance	2017-04-26	This sequence change replaces glycine with arginine at codon 490 of the MYBPC3 protein (p.Gly490Arg). The glycine residue is highly conserved and there is a moderate physicochemical difference between glycine and arginine. This variant is present in population databases (rs200625851, ExAC 0.05%). This variant has been reported in multiple individuals with hypertrophic cardiomyopathy (PMID: 155190…	MedGen:C0007194	C0007194:Hypertrophic cardiomyopathy	criteria provided, single submitter	clinical testing	germline:na	Invitae	SCV000284213.3	MYBPC3	-	NM_000256.3(MYBPC3):c.1468G>A (p.Gly490Arg)
42536	Uncertain significance	2014-06-01	-	Cardiomyopathy, hypertrophic	C0949658:Primary familial hypertrophic cardiomyopathy	no assertion criteria provided	research	germline:na	CSER_CC_NCGL; University of Washington Medical Center	SCV000190386.1	MYBPC3	-	NM_000256.3(MYBPC3):c.1468G>A (p.Gly490Arg)
42536	Pathogenic	2013-06-24	-	Cardiomyopathy, hypertrophic	C0949658:Primary familial hypertrophic cardiomyopathy	criteria provided, single submitter	research	unknown:1	Biesecker Lab/Human Development Section,National Institutes of Health	SCV000054770.1	MYBPC3	-	NM_000256.3(MYBPC3):c.1468G>A (p.Gly490Arg)
42536	Pathogenic	2011-08-01	-	CARDIOMYOPATHY, FAMILIAL HYPERTROPHIC, 4	C1861862:Familial hypertrophic cardiomyopathy 4	no assertion criteria provided	literature only	germline:na	OMIM	SCV000083045.3	MYBPC3	-	NM_000256.3(MYBPC3):c.1468G>A (p.Gly490Arg)
42536	Uncertain significance	2015-03-26	-	MedGen:C0949658	C0949658:Primary familial hypertrophic cardiomyopathy	criteria provided, single submitter	clinical testing	germline:1	Blueprint Genetics	SCV000264025.1	MYBPC3	-	NM_000256.3(MYBPC3):c.1468G>A (p.Gly490Arg)
42537	Pathogenic	2017-05-13	This sequence change replaces arginine with glycine at codon 495 of the MYBPC3 protein (p.Arg495Gly). The arginine residue is highly conserved and there is a moderate physicochemical difference between arginine and glycine. This variant is not present in population databases (ExAC no frequency). This variant has been reported in several individuals affected with hypertrophic cardiomyopathy (PMID:…	MedGen:C0007194	C0007194:Hypertrophic cardiomyopathy	criteria provided, single submitter	clinical testing	germline:na	Invitae	SCV000546465.2	MYBPC3	-	NM_000256.3(MYBPC3):c.1483C>G (p.Arg495Gly)
42537	Pathogenic	2017-03-14	This MYBPC3 Arg495Gly variant has previously been identified in multiple unrelated HCM cases and absent from >1500 control chromosomes, collectively (Alfares AA, et al., 2015; Morita H, et al., 2008; Frisso G, et al., 2009; Millat G, et al., 2010; Calore C, et al., 2015; Oxford genetics, https://cardiodb.org.uk/ACGV/acgv_variant.php?id=4185). This variant is also absent from the 1000 genomes proj…	OMIM:192600	C3495498:Familial hypertrophic cardiomyopathy 1	criteria provided, single submitter	research	germline:na	Agnes Ginges Centre for Molecular Cardiology,Centenary Institute	SCV000692510.1	MYBPC3	-	NM_000256.3(MYBPC3):c.1483C>G (p.Arg495Gly)
42537	Likely pathogenic	2013-09-23	In silico gave conflicting results with Align GVGD, PolyPhen and SIFT predicting this variant to be damaging while Mutation Taster predicts this variant to be tolerated. To our knowledge, this variant is not listed in the dbSNP database. This variant was listed (database is now offline) in the Sarcomere Protein Gene mutation database as a disease-causing mutation. In agreement with this classific…	MedGen:C0949658	C0949658:Primary familial hypertrophic cardiomyopathy	criteria provided, single submitter	clinical testing	germline:na	CHEO Genetics Diagnostic Laboratory,Children's Hospital of Eastern Ontario	SCV000219712.2	MYBPC3	-	NM_000256.3(MYBPC3):c.1483C>G (p.Arg495Gly)
42537	Likely pathogenic	2017-02-06	The p.Arg495Gly variant in MYBPC3 has been identified in 7 individuals with HCM (Morita 2008, Frisso 2009, Millat 2010, Calore 2015, LMM data), including 1 adult who also carried an additional disease-causing variant. This variant segregated with disease in 3 affected family members from 2 families (Frisso 2009, LMM data), but did not segregate with disease in 1 relative who had an alternative ca…	Orphanet:ORPHA99739	C0949658:Primary familial hypertrophic cardiomyopathy	criteria provided, single submitter	clinical testing	germline:21	Laboratory for Molecular Medicine,Partners HealthCare Personalized Medicine	SCV000059051.5	MYBPC3	-	NM_000256.3(MYBPC3):c.1483C>G (p.Arg495Gly)
42540	Pathogenic	2016-06-14	The c.1504C>T (p.Arg502Trp) variant is well documented as a pathogenic variant for hypertrophic cardiomyopathy (HCM). Across a selection of the available literature, the p.Arg502Trp variant has been identified in a total of 44 HCM patients, including two who carried the variant in a compound heterozygous state, 11 with the variant in a double heterozygous state, and 31 with the variant in a heter…	Hypertrophic Cardiomyopathy	C0007194:Hypertrophic cardiomyopathy	criteria provided, single submitter	clinical testing	germline:na	Illumina Clinical Services Laboratory,Illumina	SCV000372357.2	MYBPC3	-	NM_000256.3(MYBPC3):c.1504C>T (p.Arg502Trp)
42540	Pathogenic	2017-07-25	This sequence change replaces arginine with tryptophan at codon 502 of the MYBPC3 protein (p.Arg502Trp). The arginine residue is highly conserved and there is a moderate physicochemical difference between arginine and tryptophan. This variant is present in population databases (rs375882485, ExAC 0.01%). This variant has been shown to segregate with hypertrophic cardiomyopathy in more than ten fam…	MedGen:C0007194	C0007194:Hypertrophic cardiomyopathy	criteria provided, single submitter	clinical testing	germline:na	Invitae	SCV000260968.4	MYBPC3	-	NM_000256.3(MYBPC3):c.1504C>T (p.Arg502Trp)
42540	Pathogenic	2014-06-01	-	Cardiomyopathy, hypertrophic	C0949658:Primary familial hypertrophic cardiomyopathy	no assertion criteria provided	research	germline:na	CSER_CC_NCGL; University of Washington Medical Center	SCV000190379.1	MYBPC3	-	NM_000256.3(MYBPC3):c.1504C>T (p.Arg502Trp)
42540	Pathogenic	2013-09-23	-	MedGen:C0949658	C0949658:Primary familial hypertrophic cardiomyopathy	criteria provided, single submitter	clinical testing	germline:na	CHEO Genetics Diagnostic Laboratory,Children's Hospital of Eastern Ontario	SCV000219713.2	MYBPC3	-	NM_000256.3(MYBPC3):c.1504C>T (p.Arg502Trp)
42540	Pathogenic	2016-07-21	The p.Arg502Trp variant in MYBPC3 has been well reported in many individuals across multiple studies and is known to be pathogenic for HCM. This variant meets criteria to be classified as pathogenic based upon extensive segregation studies and functional evidence (Richard 2003, Van Driest 2004, Carballo 2005, Ingles 2005, Maron 2008, Kaski 2009, Marston 2009, Saltzman 2010). It is also the most c…	Orphanet:ORPHA99739	C0949658:Primary familial hypertrophic cardiomyopathy	criteria provided, single submitter	clinical testing	germline:185	Laboratory for Molecular Medicine,Partners HealthCare Personalized Medicine	SCV000059054.5	MYBPC3	-	NM_000256.3(MYBPC3):c.1504C>T (p.Arg502Trp)
42540	Pathogenic	2017-03-16	The MYBPC3 Arg502Trp s a well known cause of HCM, being reported in multiple HCM cases worldwide and segregating with HCM in families (see Ross et al. Circulation CV Genetics, 2017). The variant is present in the Exome Aggregation Consortium dataset (MAF=0.000025; http://exac.broadinstitute.org/). We have identified this variant in 14 HCM families with some segregation data (total of 7 meiosis). …	OMIM:192600	C3495498:Familial hypertrophic cardiomyopathy 1	criteria provided, single submitter	research	germline:na	Agnes Ginges Centre for Molecular Cardiology,Centenary Institute	SCV000692517.1	MYBPC3	-	NM_000256.3(MYBPC3):c.1504C>T (p.Arg502Trp)
42541	Pathogenic	2017-07-25	This sequence change replaces arginine with glutamine at codon 502 of the MYBPC3 protein (p.Arg502Gln). TheÃ‚Â¬Ã¢â‚¬Â arginineÃ‚Â¬Ã¢â‚¬Â residue is highly conservedÃ‚Â¬Ã¢â‚¬Â and there is a small physicochemical difference betweenÃ‚Â¬Ã¢â‚¬Â arginineÃ‚Â¬Ã¢â‚¬Â andÃ‚Â¬Ã¢â‚¬Â glutamine. This variant is not present in population databases (rs397515907, ExAC no frequency). This sequence change has bee…	MedGen:C0007194	C0007194:Hypertrophic cardiomyopathy	criteria provided, single submitter	clinical testing	germline:na	Invitae	SCV000218984.4	MYBPC3	-	NM_000256.3(MYBPC3):c.1505G>A (p.Arg502Gln)
42541	Pathogenic	2017-11-28	The p.Arg502Gln variant in MYBPC3 has been identified in at least 15 individuals with HCM and segregated with disease in 8 affected relatives from 3 families (Niimura 1998, Olivotto 2008, Rodriguez-Garcia 2010, Otsuka 2012, LMM data). It has also been reported by other clinical laboratories in ClinVar (Variation ID 42541). This variant has not been identified in large population studies. Another …	Orphanet:ORPHA99739	C0949658:Primary familial hypertrophic cardiomyopathy	criteria provided, single submitter	clinical testing	germline:23	Laboratory for Molecular Medicine,Partners HealthCare Personalized Medicine	SCV000059055.5	MYBPC3	-	NM_000256.3(MYBPC3):c.1505G>A (p.Arg502Gln)
42541	Pathogenic	2017-06-07	-	OMIM:115197	C1861862:Familial hypertrophic cardiomyopathy 4	criteria provided, single submitter	clinical testing	germline:na	Genome Clinic of Geneva,University Hospital of Geneva	SCV000590896.1	MYBPC3	-	NM_000256.3(MYBPC3):c.1505G>A (p.Arg502Gln)
42541	Likely pathogenic	-	-	OMIM:115197	C1861862:Familial hypertrophic cardiomyopathy 4	criteria provided, single submitter	clinical testing	germline:2	Laboratory of Genetics and Molecular Cardiology,University of SÃ£o Paulo	SCV000256160.1	MYBPC3	-	NM_000256.3(MYBPC3):c.1505G>A (p.Arg502Gln)
42543	Uncertain significance	2016-03-18	-	OMIM:115197	C1861862:Familial hypertrophic cardiomyopathy 4	criteria provided, single submitter	reference population	germline:1	Soonchunhyang University Bucheon Hospital,Soonchunhyang University Medical Center	SCV000267407.1	MYBPC3	-	NM_000256.3(MYBPC3):c.1519G>A (p.Gly507Arg)
42547	Pathogenic	2015-08-27	The p.Tyr525X variant in MYBPC3 has been reported in one individual with HCM (Bortot 2011) and has been identified by our laboratory in one Caucasian individual with HCM. It has not been identified in large population studies. This variant leads to a premature termination codon at position 525, which is predicted to lead to a truncated or absent protein. Heterozygous loss of function of the MYBPC…	Orphanet:ORPHA99739	C0949658:Primary familial hypertrophic cardiomyopathy	criteria provided, single submitter	clinical testing	germline:5	Laboratory for Molecular Medicine,Partners HealthCare Personalized Medicine	SCV000059061.5	MYBPC3	-	NM_000256.3(MYBPC3):c.1575T>G (p.Tyr525Ter)
42547	Likely pathogenic	2015-03-26	-	MedGen:C0949658	C0949658:Primary familial hypertrophic cardiomyopathy	criteria provided, single submitter	clinical testing	germline:2	Blueprint Genetics	SCV000207040.2	MYBPC3	-	NM_000256.3(MYBPC3):c.1575T>G (p.Tyr525Ter)
42550	Likely pathogenic	2013-09-23	Listed in database as being deleterious however weak evidence. All in silico predicts it to be deleterious. Probably is deleterious but there is some uncertainty.	MedGen:C0949658	C0949658:Primary familial hypertrophic cardiomyopathy	criteria provided, single submitter	clinical testing	germline:na	CHEO Genetics Diagnostic Laboratory,Children's Hospital of Eastern Ontario	SCV000219720.2	MYBPC3	-	NM_000256.3(MYBPC3):c.1591G>C (p.Gly531Arg)
42556	Likely pathogenic	2017-06-13	This sequence change falls in intron 17 of the MYBPC3 mRNA. It does not directly change the encoded amino acid sequence of the MYBPC3 protein. This variant is present in population databases (rs397515916, ExAC <0.01%). This sequence change has been reported in the literature in four individuals affected with hypertrophic cardiomyopathy (PMID: 16199542, 19574547). This variant is also known in the…	MedGen:C0007194	C0007194:Hypertrophic cardiomyopathy	criteria provided, single submitter	clinical testing	germline:na	Invitae	SCV000219148.5	MYBPC3	-	NM_000256.3(MYBPC3):c.1624+4A>T
42556	Likely pathogenic	2013-09-23	Listed in database as pathogenic Listed in DMuDB as pathogenic Both only report it in one individual Has some effect on slpicing Personal communication from Partners indicate they have found it in a number of families with it segregating with disease in all but one individual. This individual may have lifestyle reasons for HCM.	MedGen:C0949658	C0949658:Primary familial hypertrophic cardiomyopathy	criteria provided, single submitter	clinical testing	germline:na	CHEO Genetics Diagnostic Laboratory,Children's Hospital of Eastern Ontario	SCV000219723.2	MYBPC3	-	NM_000256.3(MYBPC3):c.1624+4A>T
42556	Pathogenic	2016-10-25	The c.1624+4A>T variant in MYBPC3 has been identified in >10 individuals with HCM and segregated with disease in 5 affected family members from 3 families (Ingles 2005, Marston 2009, Cardiogenomics, personal communication, LMM data). In one family tested by an outside laboratory, the variant appeared to not segregate in one affected individual, though the disease in this individual is likely a ph…	Orphanet:ORPHA99739	C0949658:Primary familial hypertrophic cardiomyopathy	criteria provided, single submitter	clinical testing	germline:27	Laboratory for Molecular Medicine,Partners HealthCare Personalized Medicine	SCV000059070.5	MYBPC3	-	NM_000256.3(MYBPC3):c.1624+4A>T
42558	Uncertain significance	2016-12-08	This sequence change replaces glycine with serine at codon 56 of the MYBPC3 protein (p.Gly56Ser). The glycine residue is moderately conserved and there is a small physicochemical difference between glycine and serine. This variant is present in population databases (rs397515918, ExAC 0.003%) but has not been reported in the literature in individuals with a MYBPC3-related disease. ClinVar contains…	MedGen:C0007194	C0007194:Hypertrophic cardiomyopathy	criteria provided, single submitter	clinical testing	germline:na	Invitae	SCV000546486.1	MYBPC3	-	NM_000256.3(MYBPC3):c.166G>A (p.Gly56Ser)
42560	Pathogenic	2012-05-21	The Lys565X variant in MYBPC3 has been reported in one individual with HCM, was absent from 200 control chromosomes, and segregated with disease in 2 affected relatives (Morner 2003). This nonsense variant leads to a premature termination codon at position 565, which is predicted to lead to a truncated or absent protein. Heterozygous loss of function of the MYBPC3 gene is an established disease m…	Orphanet:ORPHA99739	C0949658:Primary familial hypertrophic cardiomyopathy	criteria provided, single submitter	clinical testing	germline:2	Laboratory for Molecular Medicine,Partners HealthCare Personalized Medicine	SCV000059075.5	MYBPC3	-	NM_000256.3(MYBPC3):c.1693A>T (p.Lys565Ter)
42562	Uncertain significance	2016-06-14	-	Hypertrophic Cardiomyopathy	C0007194:Hypertrophic cardiomyopathy	criteria provided, single submitter	clinical testing	germline:na	Illumina Clinical Services Laboratory,Illumina	SCV000372348.2	MYBPC3	-	NM_000256.3(MYBPC3):c.1721G>A (p.Arg574Gln)
42562	Uncertain significance	2017-02-22	This sequence change replaces arginine with glutamine at codon 574 of the MYBPC3 protein (p.Arg574Gln). The arginine residue is moderately conserved and there is a small physicochemical difference between arginine and glutamine. This variant is present in population databases (rs397515922, ExAC 0.05%) but has not been reported in the literature in individuals with a MYBPC3-related disease. Algori…	MedGen:C0007194	C0007194:Hypertrophic cardiomyopathy	criteria provided, single submitter	clinical testing	germline:na	Invitae	SCV000546490.2	MYBPC3	-	NM_000256.3(MYBPC3):c.1721G>A (p.Arg574Gln)
42562	Uncertain significance	2016-05-18	-	OMIM:PS192600	C0949658:Primary familial hypertrophic cardiomyopathy	criteria provided, single submitter	clinical testing	germline:na	Molecular Diagnostic Laboratory for Inherited Cardiovascular Disease,Montreal Heart Institute	SCV000740354.1	MYBPC3	-	NM_000256.3(MYBPC3):c.1721G>A (p.Arg574Gln)
42563	Uncertain significance	2017-06-29	This sequence change replaces arginine with histidine at codon 589 of the MYBPC3 protein (p.Arg589His). The arginine residue is highly conserved and there is a small physicochemical difference between arginine and histidine. The frequency data for this variant in the population databases is considered unreliable, as metrics indicate poor data quality at this position in the ExAC database. This va…	MedGen:C0007194	C0007194:Hypertrophic cardiomyopathy	criteria provided, single submitter	clinical testing	germline:na	Invitae	SCV000623532.1	MYBPC3	-	NM_000256.3(MYBPC3):c.1766G>A (p.Arg589His)
42563	Uncertain significance	-	-	OMIM:115197	C1861862:Familial hypertrophic cardiomyopathy 4	no assertion criteria provided	clinical testing	germline:na	Diagnostic Laboratory, Department of Genetics,University Medical Center Groningen	SCV000733047.1	MYBPC3	-	NM_000256.3(MYBPC3):c.1766G>A (p.Arg589His)
42564	Uncertain significance	2017-01-16	This sequence change replaces serine with phenylalanine at codon 593 of the MYBPC3 protein (p.Ser593Phe). The serine residue is highly conserved and there is a large physicochemical difference between serine and phenylalanine. This variant is present in population databases (rs397515924, ExAC 0.008%). This variant has been reported in the literature in an individual afffected with hypertrophic ca…	MedGen:C0007194	C0007194:Hypertrophic cardiomyopathy	criteria provided, single submitter	clinical testing	germline:na	Invitae	SCV000623533.1	MYBPC3	-	NM_000256.3(MYBPC3):c.1778C>T (p.Ser593Phe)
42565	Pathogenic	2015-10-27	The p.Glu60fs variant in MYBPC3 has now been identified by our laboratory in 6 individuals with HCM and segregated with disease in 1 affected relative in 1 family. This variant is has not been identified in large population studies, though the ability of these studies to detect indels accurately may be limited. This variant is predicted to cause a frameshift, which alters the proteinÃ¢â‚¬â„¢s ami…	Orphanet:ORPHA99739	C0949658:Primary familial hypertrophic cardiomyopathy	criteria provided, single submitter	clinical testing	germline:23	Laboratory for Molecular Medicine,Partners HealthCare Personalized Medicine	SCV000059080.5	MYBPC3	-	NM_000256.3(MYBPC3):c.177_187delAGAGGGCACAC (p.Glu60Alafs)
42565	Pathogenic	2015-02-05	-	MedGen:C0949658	C0949658:Primary familial hypertrophic cardiomyopathy	criteria provided, single submitter	clinical testing	germline:na	CHEO Genetics Diagnostic Laboratory,Children's Hospital of Eastern Ontario	SCV000219627.2	MYBPC3	-	NM_000256.3(MYBPC3):c.177_187delAGAGGGCACAC (p.Glu60Alafs)
42565	Pathogenic	2016-05-14	This sequence change deletes 11 nucleotides from exon 2 of the MYBPC3 mRNA (c.177_187delAGAGGGCACAC), causing a frameshift at codon 60. This creates a premature translational stop signal (p.Glu60Alafs*49) and is expected to result in an absent or disrupted protein product. Truncating variants in MYBPC3 are known to be pathogenic. This particular truncation has been reported in at least one indivi…	MedGen:C0007194	C0007194:Hypertrophic cardiomyopathy	criteria provided, single submitter	clinical testing	germline:na	Invitae	SCV000546433.1	MYBPC3	-	NM_000256.3(MYBPC3):c.177_187delAGAGGGCACAC (p.Glu60Alafs)
42566	Uncertain significance	2017-04-11	This sequence change replaces glycine with arginine at codon 596 of the MYBPC3 protein (p.Gly596Arg). The glycine residue is highly conserved and there is a moderate physicochemical difference between glycine and arginine. This variant is present in population databases (rs199728019, ExAC 0.05%). This variant has been reported in an individual affected with apical hypertrophic cardiomyopathy (PMI…	MedGen:C0007194	C0007194:Hypertrophic cardiomyopathy	criteria provided, single submitter	clinical testing	germline:na	Invitae	SCV000259413.2	MYBPC3	-	NM_000256.3(MYBPC3):c.1786G>A (p.Gly596Arg)
42566	Likely pathogenic	2014-10-31	-	Primary familial hypertrophic cardiomyopathy	C0949658:Primary familial hypertrophic cardiomyopathy	no assertion criteria provided	clinical testing	germline:1	Blueprint Genetics	SCV000207042.1	MYBPC3	-	NM_000256.3(MYBPC3):c.1786G>A (p.Gly596Arg)
42568	Pathogenic	2017-08-14	-	OMIM:115197	C1861862:Familial hypertrophic cardiomyopathy 4	criteria provided, single submitter	clinical testing	germline:na	Genome Clinic of Geneva,University Hospital of Geneva	SCV000693459.1	MYBPC3	-	NM_000256.3(MYBPC3):c.1800delA (p.Lys600Asnfs)
42568	Pathogenic	2017-08-07	The p.Lys600fs variant in MYBPC3 has been identified by our laboratory in 2 adults with HCM. This frameshift variant is predicted to alter the proteinÃ¢â‚¬â„¢s amino acid sequence beginning at position 600 and lead to a premature termination codon 2 amino acids downstream. This alteration is then predicted to lead to a truncated or absent protein. Heterozygous loss of function of the MYBPC3 gene …	Orphanet:ORPHA99739	C0949658:Primary familial hypertrophic cardiomyopathy	criteria provided, single submitter	clinical testing	germline:8	Laboratory for Molecular Medicine,Partners HealthCare Personalized Medicine	SCV000059083.5	MYBPC3	-	NM_000256.3(MYBPC3):c.1800delA (p.Lys600Asnfs)
42570	Uncertain significance	2017-02-18	This sequence change replaces isoleucine with threonine at codon 603 of the MYBPC3 protein (p.Ile603Thr). The isoleucine residue is highly conserved and there is a moderate physicochemical difference between isoleucine and threonine. While this variant is present in population databases (rs397515928), the frequency information is unreliable, as metrics indicate poor data quality at this position …	MedGen:C0007194	C0007194:Hypertrophic cardiomyopathy	criteria provided, single submitter	clinical testing	germline:na	Invitae	SCV000623534.1	MYBPC3	-	NM_000256.3(MYBPC3):c.1808T>C (p.Ile603Thr)
42571	Uncertain significance	2016-06-14	-	Hypertrophic Cardiomyopathy	C0007194:Hypertrophic cardiomyopathy	criteria provided, single submitter	clinical testing	germline:na	Illumina Clinical Services Laboratory,Illumina	SCV000372344.2	MYBPC3	-	NM_000256.3(MYBPC3):c.1812C>T (p.Asp604=)
42572	Uncertain significance	2013-06-24	-	Cardiomyopathy, hypertrophic	C0007194:Hypertrophic cardiomyopathy	criteria provided, single submitter	research	unknown:1	Biesecker Lab/Human Development Section,National Institutes of Health	SCV000050987.2	MYBPC3	-	NM_000256.3(MYBPC3):c.1813G>A (p.Asp605Asn)
42575	Uncertain significance	2017-06-30	This sequence change replaces aspartic acid with asparagine at codon 610 of the MYBPC3 protein (p.Asp610Asn). The aspartic acid residue is highly conserved and there is a small physicochemical difference between aspartic acid and asparagine. The frequency data for this variant in the population databases is considered unreliable, as metrics indicate poor data quality at this position in the ExAC …	MedGen:C0007194	C0007194:Hypertrophic cardiomyopathy	criteria provided, single submitter	clinical testing	germline:na	Invitae	SCV000623536.1	MYBPC3	-	NM_000256.3(MYBPC3):c.1828G>A (p.Asp610Asn)
42575	Uncertain significance	2014-06-01	-	Cardiomyopathy, hypertrophic	C0949658:Primary familial hypertrophic cardiomyopathy	no assertion criteria provided	research	germline:na	CSER_CC_NCGL; University of Washington Medical Center	SCV000190405.1	MYBPC3	-	NM_000256.3(MYBPC3):c.1828G>A (p.Asp610Asn)
42576	Uncertain significance	2016-08-30	This sequence change replaces aspartic acid with histidine at codon 610 of the MYBPC3 protein (p.Asp610His). The aspartic acid residue is highly conserved and there is a moderate physicochemical difference between aspartic acid and histidine. This variant is present in population databases (rs371564200, ExAC 0.04%). This variant has been reported in individual affected with hypertrophic cardiomyo…	MedGen:C0007194	C0007194:Hypertrophic cardiomyopathy	criteria provided, single submitter	clinical testing	germline:na	Invitae	SCV000546418.1	MYBPC3	-	NM_000256.3(MYBPC3):c.1828G>C (p.Asp610His)
42576	Uncertain significance	2016-07-26	-	OMIM:PS192600	C0949658:Primary familial hypertrophic cardiomyopathy	criteria provided, single submitter	clinical testing	germline:na	Molecular Diagnostic Laboratory for Inherited Cardiovascular Disease,Montreal Heart Institute	SCV000740355.1	MYBPC3	-	NM_000256.3(MYBPC3):c.1828G>C (p.Asp610His)
42577	Uncertain significance	2016-05-05	This sequence change replaces threonine with proline at codon 62 of the MYBPC3 protein (p.Thr62Pro). The threonine residue is weakly conserved and there is a small physicochemical difference between threonine and proline. This variant is present in population databases (rs377225516, ExAC 0.04%). This variant has been reported in an individual affected with hypertrophic cardiomyopathy (PMID: 20624…	MedGen:C0007194	C0007194:Hypertrophic cardiomyopathy	criteria provided, single submitter	clinical testing	germline:na	Invitae	SCV000546435.1	MYBPC3	-	NM_000256.3(MYBPC3):c.184A>C (p.Thr62Pro)
42577	Uncertain significance	2014-06-01	Low GERP score may suggest that this variant may belong in a lower pathogenicity class	Cardiomyopathy, hypertrophic	C0949658:Primary familial hypertrophic cardiomyopathy	criteria provided, single submitter	research	germline:na	CSER_CC_NCGL; University of Washington Medical Center	SCV000190391.2	MYBPC3	-	NM_000256.3(MYBPC3):c.184A>C (p.Thr62Pro)
42578	Pathogenic	2015-04-09	The p.Phe621fs variant in MYBPC3 has been identified by our laboratory in 2 adults with HCM and segregated with disease in 1 affected family member. It was absent from large population studies (dbSNP rs397515931). This frameshift variant is predicted to alter the protein's amino acid sequence beginning at position 621 and lead to a premature termination codon 42 amino acids downstream. This alter…	Orphanet:ORPHA99739	C0949658:Primary familial hypertrophic cardiomyopathy	criteria provided, single submitter	clinical testing	germline:9	Laboratory for Molecular Medicine,Partners HealthCare Personalized Medicine	SCV000059094.5	MYBPC3	-	NM_000256.3(MYBPC3):c.1863delC (p.Phe621Leufs)
42580	Pathogenic	2017-09-06	The c.1892delT pathogenic variant in the MYBPC3 gene has been reported in association with hypertrophic cardiomyopathy (HCM) (Ho et al., 2017; Walsh et al., 2017). Furthermore, this variant has been classified as a pathogenic variant by another clinical laboratory in ClinVar (SCV000059096.4; Landrum et al., 2016). This variant causes a shift in reading frame starting at codon phenylalanine 631, c…	Not Provided	CN517202:not provided	criteria provided, single submitter	clinical testing	germline:na	GeneDx	SCV000617254.1	MYBPC3	-	NM_000256.3(MYBPC3):c.1892delT (p.Phe631Serfs)
42580	Pathogenic	2011-12-27	The Phe631fs variant has not been previously reported, but has been identified in 1 individual with HCM out of >1950 Caucasian probands (>3900 chromosomes) tested by our laboratory. This low frequency is consistent with a pathogenic role. This variant is predicted to cause a frameshift, which alters the protein's amino acid sequence beginning at codon 631 and leads to a premature stop codon 32 am…	Orphanet:ORPHA99739	C0949658:Primary familial hypertrophic cardiomyopathy	criteria provided, single submitter	clinical testing	germline:11	Laboratory for Molecular Medicine,Partners HealthCare Personalized Medicine	SCV000059096.5	MYBPC3	-	NM_000256.3(MYBPC3):c.1892delT (p.Phe631Serfs)
42581	Pathogenic	2017-04-17	This sequence change deletes 1 nucleotide from exon 19 of the MYBPC3 mRNA (c.1895delT), causing a frameshift at codon 632. This creates a premature translational stop signal (p.Met632Argfs*31) and is expected to result in an absent or disrupted protein product. Loss-of-function variants in MYBPC3 are known to be pathogenic. This particular variant has been reported in two individuals affected wit…	MedGen:C0007194	C0007194:Hypertrophic cardiomyopathy	criteria provided, single submitter	clinical testing	germline:na	Invitae	SCV000623537.1	MYBPC3	-	NM_000256.3(MYBPC3):c.1895delT (p.Met632Argfs)
42581	Pathogenic	2011-11-08	The Met632fs variant has not been reported in the literature. This variant has been identified by our laboratory in two probands with HCM and has segregated with disease in two affected family members. In addition, this variant is predicted to cause a frameshift, which alters the protein's amino acid sequence beginning at codon 632 and leads to a premature stop codon 31 amino acids downstream. Th…	Orphanet:ORPHA99739	C0949658:Primary familial hypertrophic cardiomyopathy	criteria provided, single submitter	clinical testing	germline:8	Laboratory for Molecular Medicine,Partners HealthCare Personalized Medicine	SCV000059097.5	MYBPC3	-	NM_000256.3(MYBPC3):c.1895delT (p.Met632Argfs)
42582	Pathogenic	2017-07-27	This sequence change affects a donor splice site in intron 19 of the MYBPC3 gene. It is expected to disrupt RNA splicing and likely results in an absent or disrupted protein product. This variant is not present in population databases (ExAC no frequency). This variant has been reported in several individuals affected with hypertrophic cardiomyopathy (PMID: 25611685). ClinVar contains an entry for…	MedGen:C0007194	C0007194:Hypertrophic cardiomyopathy	criteria provided, single submitter	clinical testing	germline:na	Invitae	SCV000623538.1	MYBPC3	-	NM_000256.3(MYBPC3):c.1897+1G>A
42582	Pathogenic	2013-06-13	c.1897+1 G>A: IVS19+1 G>A in intron 19 of the MYBPC3 gene (NM_000256.3)Although the c.1897+1 G>A mutation has not been reported as a disease-causing mutation or as a benign polymorphism to our knowledge, this mutation destroys the canonical splice donor site in intron 19 and is predicted to cause abnormal gene splicing. The mutation is predicted to lead to either an abnormal message that is subje…	Not Provided	CN517202:not provided	criteria provided, single submitter	clinical testing	germline:na	GeneDx	SCV000208063.9	MYBPC3	-	NM_000256.3(MYBPC3):c.1897+1G>A
42582	Pathogenic	2017-11-06	The c.1897+1G>A variant in MYBPC3 has been identified by our laboratory in 3 individuals with HCM and segregated with disease in 1 affected relative. It was absent from large population studies. This variant has been reported in ClinVar (Variation ID:42582). This variant occurs in the invariant region (+/- 1,2) of the splice consensus sequence and is predicted to cause altered splicing leading to…	Orphanet:ORPHA99739	C0949658:Primary familial hypertrophic cardiomyopathy	criteria provided, single submitter	clinical testing	germline:9	Laboratory for Molecular Medicine,Partners HealthCare Personalized Medicine	SCV000059098.5	MYBPC3	-	NM_000256.3(MYBPC3):c.1897+1G>A
42585	Pathogenic	2017-06-27	This sequence change affects an acceptor splice site in intron 20 of the MYBPC3 gene. It is expected to disrupt mRNA splicing and likely results in an absent or disrupted protein product. Loss-of-function variants in MYBPC3 are known to be pathogenic. This particular variant has been reported in the literature in multipleÃ‚Â¬Ã¢â‚¬Â individuals affected with hypertrophic cardiomyopathy (PMID: 7493…	MedGen:C0007194	C0007194:Hypertrophic cardiomyopathy	criteria provided, single submitter	clinical testing	germline:na	Invitae	SCV000284218.3	MYBPC3	-	NM_000256.3(MYBPC3):c.1928-2A>G
42585	Pathogenic	2014-10-07	-	Primary familial hypertrophic cardiomyopathy	C0949658:Primary familial hypertrophic cardiomyopathy	no assertion criteria provided	clinical testing	germline:1	Blueprint Genetics	SCV000207061.1	MYBPC3	-	NM_000256.3(MYBPC3):c.1928-2A>G
42585	Pathogenic	1995-12-01	-	CARDIOMYOPATHY, FAMILIAL HYPERTROPHIC, 4	C1861862:Familial hypertrophic cardiomyopathy 4	no assertion criteria provided	literature only	germline:na	OMIM	SCV000029353.1	MYBPC3	-	NM_000256.3(MYBPC3):c.1928-2A>G
42585	Pathogenic	2017-05-18	-	OMIM:115197;OMIM:615396	C1861862:Familial hypertrophic cardiomyopathy 4;C3715165:Left ventricular noncompaction 10	criteria provided, single submitter	clinical testing	unknown:na	Fulgent Genetics,Fulgent Genetics	SCV000611208.1	MYBPC3	-	NM_000256.3(MYBPC3):c.1928-2A>G
42585	Pathogenic	2014-12-01	The c.1928-2A>G variant in MYBPC3 has been identified in >40 individuals with HCM and segregated with disease in >20 affected relatives across several families (Bonne 1995, Charron 1998, Erdmann 2001, Richard 2003, Fokstuen 2008, Millat 2010, Teirlinck 2012, Valente 2013, Kapplinger 2014, LMM unpublished data). It was absent from large population studies. This variant occurs in the invariant regi…	Orphanet:ORPHA99739	C0949658:Primary familial hypertrophic cardiomyopathy	criteria provided, single submitter	clinical testing	germline:76	Laboratory for Molecular Medicine,Partners HealthCare Personalized Medicine	SCV000059101.5	MYBPC3	-	NM_000256.3(MYBPC3):c.1928-2A>G
42585	Pathogenic	2013-09-23	Likely same family as 98472	MedGen:C0949658	C0949658:Primary familial hypertrophic cardiomyopathy	criteria provided, single submitter	clinical testing	germline:na	CHEO Genetics Diagnostic Laboratory,Children's Hospital of Eastern Ontario	SCV000219738.2	MYBPC3	-	NM_000256.3(MYBPC3):c.1928-2A>G
42585	Pathogenic	2016-02-09	-	OMIM:115197	C1861862:Familial hypertrophic cardiomyopathy 4	criteria provided, single submitter	clinical testing	germline:na	Center for Medical Genetics Ghent,University of Ghent	SCV000299246.1	MYBPC3	-	NM_000256.3(MYBPC3):c.1928-2A>G
42586	Likely pathogenic	2014-05-12	p.Pro645Leu (CCC>CTC): c.1934 C>T in exon 21 of the MYBPC3 gene (NM_000256.3) The P645L variant that is likely pathogenic was identified in the MYBPC3 gene. It has not been published as a mutation or reported as a benign polymorphism to our knowledge. The P645L variant was not observed in approximately 6,000 individuals of European and African American ancestry in the NHLBI Exome Sequencing Proje…	Not Provided	CN517202:not provided	criteria provided, single submitter	clinical testing	germline:na	GeneDx	SCV000208069.9	MYBPC3	-	NM_000256.3(MYBPC3):c.1934C>T (p.Pro645Leu)
42586	Likely pathogenic	2015-12-08	-	MedGen:C0949658	C0949658:Primary familial hypertrophic cardiomyopathy	criteria provided, single submitter	clinical testing	germline:1	Blueprint Genetics	SCV000264031.1	MYBPC3	-	NM_000256.3(MYBPC3):c.1934C>T (p.Pro645Leu)
42587	Uncertain significance	2016-10-21	This sequence change replaces arginine with cysteine at codon 654 of the MYBPC3 protein (p.Arg654Cys). The arginine residue is moderately conserved and there is a large physicochemical difference between arginine and cysteine. This variant is present in population databases (rs397515939, ExAC 0.002%). This variant has been reported in the literature in an individual affected with dilated cardiomy…	MedGen:C0007194	C0007194:Hypertrophic cardiomyopathy	criteria provided, single submitter	clinical testing	germline:na	Invitae	SCV000546485.1	MYBPC3	-	NM_000256.3(MYBPC3):c.1960C>T (p.Arg654Cys)
42588	Uncertain significance	2016-07-31	This sequence change replaces arginine with histidine at codon 654 of the MYBPC3 protein (p.Arg654His). The arginine residue is moderately conserved and there is a small physicochemical difference between arginine and histidine. This variant is not present in population databases (ExAC no frequency). This variant has been reported in the literature in one individual affected with hypertrophic car…	MedGen:C0007194	C0007194:Hypertrophic cardiomyopathy	criteria provided, single submitter	clinical testing	germline:na	Invitae	SCV000546408.1	MYBPC3	-	NM_000256.3(MYBPC3):c.1961G>A (p.Arg654His)
42591	Pathogenic	2011-12-09	The Trp683X variant has been reported in 1 individual with HCM and was absent from 200 control chromosomes (Richard 2003). This variant leads to a premature stop at codon 683. This alteration is predicted to lead to a truncated or absent protein. Loss of function of the MYBPC3 gene is an established disease mechanism in HCM patients, which makes it highly likely that the Trp683X variant is pathog…	Orphanet:ORPHA99739	C0949658:Primary familial hypertrophic cardiomyopathy	criteria provided, single submitter	clinical testing	germline:3	Laboratory for Molecular Medicine,Partners HealthCare Personalized Medicine	SCV000059107.5	MYBPC3	-	NM_000256.3(MYBPC3):c.2048G>A (p.Trp683Ter)
42592	Pathogenic	2012-11-23	The Pro672fs variant in MYBPC3 has been reported in one individual with HCM by the NHLBI CardioGenomics Program (http://www.cardiogenomics.org). In addition, this frameshift variant is predicted to alter the proteinÃ¢â‚¬â„¢s amino acid sequence beginning at position 672 and lead to a premature termination codon 20 amino acids downstream. This alteration is then predicted to lead to a truncated or…	Orphanet:ORPHA99739	C0949658:Primary familial hypertrophic cardiomyopathy	criteria provided, single submitter	clinical testing	germline:2	Laboratory for Molecular Medicine,Partners HealthCare Personalized Medicine	SCV000059108.5	MYBPC3	-	NM_000256.3(MYBPC3):c.2013_2016delCCCTinsGG (p.Pro672Aspfs)
42593	Pathogenic	2017-08-31	-	Orphanet:ORPHA99739	C0949658:Primary familial hypertrophic cardiomyopathy	criteria provided, single submitter	clinical testing	germline:4	Laboratory for Molecular Medicine,Partners HealthCare Personalized Medicine	SCV000059109.5	MYBPC3	-	NM_000256.3(MYBPC3):c.2040_2041insT (p.Val681Cysfs)
42594	Pathogenic	2015-12-03	-	MedGen:C0949658	C0949658:Primary familial hypertrophic cardiomyopathy	criteria provided, single submitter	clinical testing	germline:1	Blueprint Genetics	SCV000264020.1	MYBPC3	-	NM_000256.3(MYBPC3):c.206G>A (p.Arg69Gln)
42596	Pathogenic	2017-06-20	This sequence change deletes 1 nucleotide in exon 22 of the MYBPC3 mRNA (c.2096delC), causing a frameshift at codon 699. This creates a premature translational stop signal (p.Pro699Glnfs*55) and is expected to result in an absent or disrupted protein product. Truncating variants in MYBPC3 are known to be pathogenic. This particular truncation has been reported in individuals and families affected…	MedGen:C0007194	C0007194:Hypertrophic cardiomyopathy	criteria provided, single submitter	clinical testing	germline:na	Invitae	SCV000284219.2	MYBPC3	-	NM_000256.3(MYBPC3):c.2096delC (p.Pro699Glnfs)
42596	Pathogenic	2017-11-28	The p.Pro699fs variant (also referred to as Ala698fs and A698fs54) in MYBPC3 has been reported in 8 individuals with HCM and segregated with disease in 5 affected family members (Nimura 1998, Van Driest 2004, Wilson 2011, Bos 2014, LMM data). It has not been identified in large population studies. This variant is predicted to cause a frameshift, which alters the proteinÃ¢â‚¬â„¢s amino acid sequen…	Orphanet:ORPHA99739	C0949658:Primary familial hypertrophic cardiomyopathy	criteria provided, single submitter	clinical testing	germline:19	Laboratory for Molecular Medicine,Partners HealthCare Personalized Medicine	SCV000059112.5	MYBPC3	-	NM_000256.3(MYBPC3):c.2096delC (p.Pro699Glnfs)
42597	Pathogenic	2015-07-29	This sequence change inserts 1 nucleotide in exon 22 of the MYBPC3 mRNA (c.2113dupA), causing a frameshift at codon 705. This creates a premature translational stop signal (p.Thr705Asnfs*3) and is expected to result in an absent or disrupted protein product. Truncating variants in MYBPC3 are known to be pathogenic (PMID: 19574547). For these reasons, this variant has been classified as Pathogenic.	MedGen:C0007194	C0007194:Hypertrophic cardiomyopathy	criteria provided, single submitter	clinical testing	germline:na	Invitae	SCV000259647.1	MYBPC3	-	NM_000256.3(MYBPC3):c.2113dupA (p.Thr705Asnfs)
42597	Pathogenic	2010-09-09	The Thr705fs variant has not been reported in the literature. This variant is predicted to cause a frameshift, which alters the protein's amino acid sequence beginning at codon 705 and leads to a premature stop codon two amino acids downstream. This alteration is then predicted to lead to a truncated or absent protein. Loss of function is an established mechanism of disease for the MYBPC3 gene, w…	Orphanet:ORPHA99739	C0949658:Primary familial hypertrophic cardiomyopathy	criteria provided, single submitter	clinical testing	germline:2	Laboratory for Molecular Medicine,Partners HealthCare Personalized Medicine	SCV000059113.5	MYBPC3	-	NM_000256.3(MYBPC3):c.2113dupA (p.Thr705Asnfs)
42598	Uncertain significance	2017-03-03	This sequence change falls in intron 22 of the MYBPC3 gene. It does not directly change the encoded amino acid sequence of the MYBPC3 protein. This variant is present in population databases (rs397515949, ExAC 0.02%) but has not been reported in the literature in individuals with a MYBPC3-related disease. ClinVar contains an entry for this variant (Variation ID: 42598). Algorithms developed to pr…	MedGen:C0007194	C0007194:Hypertrophic cardiomyopathy	criteria provided, single submitter	clinical testing	germline:na	Invitae	SCV000623545.1	MYBPC3	-	NM_000256.3(MYBPC3):c.2148+6_2148+9delTGAG
42599	Uncertain significance	2016-06-14	-	Hypertrophic Cardiomyopathy	C0007194:Hypertrophic cardiomyopathy	criteria provided, single submitter	clinical testing	germline:na	Illumina Clinical Services Laboratory,Illumina	SCV000372341.2	MYBPC3	-	NM_000256.3(MYBPC3):c.2149-5C>T
42602	Pathogenic	2012-06-19	Family member of an already identified proband.	MedGen:C0949658	C0949658:Primary familial hypertrophic cardiomyopathy	criteria provided, single submitter	clinical testing	germline:na	CHEO Genetics Diagnostic Laboratory,Children's Hospital of Eastern Ontario	SCV000219745.2	MYBPC3	-	NM_000256.3(MYBPC3):c.2163delC (p.Glu722Argfs)
42602	Pathogenic	2012-01-24	The Glu722fs variant (MYBPC3) is predicted to cause a frameshift, which alters the protein's amino acid sequence beginning at codon 722 and leads to a premature stop codon 32 amino acids downstream. This alteration is then predicted to lead to a truncated or absent protein. Loss of function is an established mechanism of disease for the MYBPC3 gene in HCM, which makes it highly likely that the Gl…	Orphanet:ORPHA99739	C0949658:Primary familial hypertrophic cardiomyopathy	criteria provided, single submitter	clinical testing	germline:2	Laboratory for Molecular Medicine,Partners HealthCare Personalized Medicine	SCV000059118.5	MYBPC3	-	NM_000256.3(MYBPC3):c.2163delC (p.Glu722Argfs)
42605	Pathogenic	2014-06-10	p.Glu728Stop (GAG>TAG): c.2182 G>T in exon 23 of the MYBPC3 gene (NM_000256.3)The E728X mutation in the MYBPC3 gene has not been reported as a disease-causing mutation or as a benign polymorphism to our knowledge. E728X is predicted to cause loss of normal protein function either by protein truncation or nonsense-mediated mRNA decay. Other nonsense mutations in the MYBPC3 gene have been reported …	Not Provided	CN517202:not provided	criteria provided, single submitter	clinical testing	germline:na	GeneDx	SCV000208076.9	MYBPC3	-	NM_000256.3(MYBPC3):c.2182G>T (p.Glu728Ter)
42605	Pathogenic	2013-02-12	The Glu728X variant in MYBPC3 has not been previously reported in the literature, but has been identified by our laboratory in 3 individuals with HCM and in 1 individual with a family history of LVNC, and segregated with disease in 3 affected relatives (LMM unpublished data). This variant has not been identified in large and broad European American and African American populations by the NHLBI Ex…	Orphanet:ORPHA99739	C0949658:Primary familial hypertrophic cardiomyopathy	criteria provided, single submitter	clinical testing	germline:14	Laboratory for Molecular Medicine,Partners HealthCare Personalized Medicine	SCV000059121.5	MYBPC3	-	NM_000256.3(MYBPC3):c.2182G>T (p.Glu728Ter)
42605	Pathogenic	2013-09-23	No evidence of this variant has been found in any of the mutation databases or in the literature. However mutations with similar effects on the MYBPC3 protein have been reported in association with HCM. Therefore it is likely that this variant has contributed to the development of HCM in this individual.	MedGen:C0949658	C0949658:Primary familial hypertrophic cardiomyopathy	criteria provided, single submitter	clinical testing	germline:na	CHEO Genetics Diagnostic Laboratory,Children's Hospital of Eastern Ontario	SCV000219747.2	MYBPC3	-	NM_000256.3(MYBPC3):c.2182G>T (p.Glu728Ter)
42607	Uncertain significance	2015-11-06	This sequence change replaces arginine with cysteine at codon 733 of the MYBPC3 protein (p.Arg733Cys). The arginine residue is moderately conserved and there is a large physicochemical difference between arginine and cysteine. This variant is present in population databases (rs397515956, ExAC 0.02%). This variant has been reported in an individual affected with hypertrophic cardiomyopathy (PMID: …	MedGen:C0007194	C0007194:Hypertrophic cardiomyopathy	criteria provided, single submitter	clinical testing	germline:na	Invitae	SCV000284223.1	MYBPC3	-	NM_000256.3(MYBPC3):c.2197C>T (p.Arg733Cys)
42607	Uncertain significance	2017-05-23	-	OMIM:115197;OMIM:615396	C1861862:Familial hypertrophic cardiomyopathy 4;C3715165:Left ventricular noncompaction 10	criteria provided, single submitter	clinical testing	unknown:na	Fulgent Genetics,Fulgent Genetics	SCV000611409.1	MYBPC3	-	NM_000256.3(MYBPC3):c.2197C>T (p.Arg733Cys)
42608	Uncertain significance	2017-04-26	This sequence change replaces threonine with methionine at codon 737 of the MYBPC3 protein (p.Thr737Met). The threonine residue is highly conserved and there is a moderate physicochemical difference between threonine and methionine. This variant is present in population databases (rs199893357, ExAC 0.01%) but has not been reported in the literature in individuals with a MYBPC3-related disease. Cl…	MedGen:C0007194	C0007194:Hypertrophic cardiomyopathy	criteria provided, single submitter	clinical testing	germline:na	Invitae	SCV000623548.1	MYBPC3	-	NM_000256.3(MYBPC3):c.2210C>T (p.Thr737Met)
42610	Pathogenic	2016-05-22	This sequence change affects a donor splice site in intron 23 of the MYBPC3 gene. It is expected to disrupt mRNA splicing and likely results in an absent or disrupted protein product. Truncating variants in MYBPC3 are known to be pathogenic (PMID: 19574547). This particular variant has been observed in a family with hypertrophic cardiomyopathy (PMID: 9048664) and has been observed in many other i…	MedGen:C0007194	C0007194:Hypertrophic cardiomyopathy	criteria provided, single submitter	clinical testing	germline:na	Invitae	SCV000546406.1	MYBPC3	-	NM_000256.3(MYBPC3):c.2308+1G>A
42610	Pathogenic	2017-01-26	The c.2308+1 G>A mutation in the MYBPC3 gene has been reported previously in 18/154 unrelated Spanish individuals diagnosed with HCM (Oliva-Sandoval MJ et al, 2010). A history of sudden death was reported in 12/18 families, and mutation carriers were diagnosed at younger ages compared to individuals with HCM in this cohort who did not harbor this mutation (Oliva-Sandoval MJ et al, 2010). This mut…	Not Provided	CN517202:not provided	criteria provided, single submitter	clinical testing	germline:na	GeneDx	SCV000208082.12	MYBPC3	-	NM_000256.3(MYBPC3):c.2308+1G>A
42610	Pathogenic	2014-06-01	-	Cardiomyopathy, hypertrophic	C0949658:Primary familial hypertrophic cardiomyopathy	no assertion criteria provided	research	germline:na	CSER_CC_NCGL; University of Washington Medical Center	SCV000190380.1	MYBPC3	-	NM_000256.3(MYBPC3):c.2308+1G>A
42610	Pathogenic	2014-11-27	-	Primary familial hypertrophic cardiomyopathy	C0949658:Primary familial hypertrophic cardiomyopathy	no assertion criteria provided	clinical testing	germline:1	Blueprint Genetics	SCV000207062.1	MYBPC3	-	NM_000256.3(MYBPC3):c.2308+1G>A
42610	Pathogenic	1997-03-01	-	CARDIOMYOPATHY, FAMILIAL HYPERTROPHIC, 4	C1861862:Familial hypertrophic cardiomyopathy 4	no assertion criteria provided	literature only	germline:na	OMIM	SCV000029357.1	MYBPC3	-	NM_000256.3(MYBPC3):c.2308+1G>A
42610	Pathogenic	2011-08-11	The 2308+1A>G variant has ben reported in a large number of individuals with HCM and was absent from at least 1000 control chromosomes tested (Oliva-Sandoval 2010, Richard 2003, Carrier 1997, Ehlermann 2008, Gandjbakch 2010). This variant is predicted to cause abnormal splicing because the nucleotide substitution occurs in the highly conserved splice consensus sequence. Abnormal splicing can lead…	Orphanet:ORPHA99739	C0949658:Primary familial hypertrophic cardiomyopathy	criteria provided, single submitter	clinical testing	germline:2	Laboratory for Molecular Medicine,Partners HealthCare Personalized Medicine	SCV000059126.5	MYBPC3	-	NM_000256.3(MYBPC3):c.2308+1G>A
42611	Pathogenic	2017-05-16	This sequence change affects a donor splice site in intron 23 of the MYBPC3 gene. It is expected to disrupt mRNA splicing and likely results in an absent or disrupted protein product. Donor and acceptor splice site variants are typically truncating (PMID: 16199547), and truncating variants in MYBPC3 are known to be pathogenic (PMID: 19574547). In addition, this particular variant has been reporte…	MedGen:C0007194	C0007194:Hypertrophic cardiomyopathy	criteria provided, single submitter	clinical testing	germline:na	Invitae	SCV000284224.2	MYBPC3	-	NM_000256.3(MYBPC3):c.2308+1G>T
42611	Pathogenic	2017-05-04	The c.2308+1G>T variant in MYBPC3 has been reported in 1 individual with HCM and segregated with disease in 4 affected relatives (Niimura 1998). This variant has also been identified by our laboratory in 1 individual with LVH. It has not been identified in large population studies. This variant occurs in the invariant region (+/- 1,2) of the splice consensus sequence and is predicted to cause alt…	Orphanet:ORPHA99739	C0949658:Primary familial hypertrophic cardiomyopathy	criteria provided, single submitter	clinical testing	germline:3	Laboratory for Molecular Medicine,Partners HealthCare Personalized Medicine	SCV000059127.5	MYBPC3	-	NM_000256.3(MYBPC3):c.2308+1G>T
42613	Pathogenic	2017-04-21	This sequence change affects an acceptor splice site in intron 23 of the MYBPC3 gene. It is expected to disrupt RNA splicing and likely results in an absent or disrupted protein product. Loss-of-function variants in MYBPC3 are known to be pathogenic. This particular variant has been reported in multiple individuals affected with hypertrophic cardiomyopathy (PMID: 15519027, 21302287, 24704860, 257…	MedGen:C0007194	C0007194:Hypertrophic cardiomyopathy	criteria provided, single submitter	clinical testing	germline:na	Invitae	SCV000546443.2	MYBPC3	-	NM_000256.3(MYBPC3):c.2309-2A>G
42613	Likely pathogenic	2015-02-05	-	MedGen:C0949658	C0949658:Primary familial hypertrophic cardiomyopathy	criteria provided, single submitter	clinical testing	germline:na	CHEO Genetics Diagnostic Laboratory,Children's Hospital of Eastern Ontario	SCV000219755.2	MYBPC3	-	NM_000256.3(MYBPC3):c.2309-2A>G
42613	Pathogenic	2016-09-14	The c.2309-2A>G variant in MYBPC3 has been reported in 2 individuals with HCM and was absent from 400 control chromosomes (Van Driest 2004, Roncarati 2011). This variant has also been identified by our laboratory in 9 individuals with HCM and segregated with disease in two affected family members. This variant is located in the invariant splice region (+/- 1,2) of the splice consensus sequence an…	Orphanet:ORPHA99739	C0949658:Primary familial hypertrophic cardiomyopathy	criteria provided, single submitter	clinical testing	germline:28	Laboratory for Molecular Medicine,Partners HealthCare Personalized Medicine	SCV000059130.5	MYBPC3	-	NM_000256.3(MYBPC3):c.2309-2A>G
42615	Pathogenic	2013-12-24	The Val771fs variant in MYBPC3 has been now identified by our laboratory in 3 Caucasian individuals with HCM. Data from large population studies is insufficient to assess the frequency of this variant. This frameshift variant is predicted to alter the proteinÃ¢â‚¬â„¢s amino acid sequence beginning at position 771 and lead to a premature termination codon 62 amino acids downstream. This alteration…	Orphanet:ORPHA99739	C0949658:Primary familial hypertrophic cardiomyopathy	criteria provided, single submitter	clinical testing	germline:6	Laboratory for Molecular Medicine,Partners HealthCare Personalized Medicine	SCV000059132.5	MYBPC3	-	NM_000256.3(MYBPC3):c.2311dupG (p.Val771Glyfs)
42618	Uncertain significance	2014-06-01	Low GERP score may suggest that this variant may belong in a lower pathogenicity class	Cardiomyopathy, hypertrophic	C0949658:Primary familial hypertrophic cardiomyopathy	criteria provided, single submitter	research	germline:na	CSER_CC_NCGL; University of Washington Medical Center	SCV000190402.2	MYBPC3	-	NM_000256.3(MYBPC3):c.2320G>A (p.Ala774Thr)
42618	Uncertain significance	2015-08-13	-	OMIM:115197	C1861862:Familial hypertrophic cardiomyopathy 4	criteria provided, single submitter	clinical testing	germline:na	Knight Diagnostic Laboratories,Oregon Health and Sciences University	SCV000493759.1	MYBPC3	-	NM_000256.3(MYBPC3):c.2320G>A (p.Ala774Thr)
42619	Pathogenic	2017-06-12	This sequence change inserts 1 nucleotide in exon 24 of the MYBPC3 mRNA (c.2373dupG), causing a frameshift at codon 792. This creates a premature translational stop signal (p.Trp792Valfs*41) and is expected to result in an absent or disrupted protein product. Loss-of-function variants in MYBPC3 are known to be pathogenic (PMID: 19574547). This particular variant has been reported in several indiv…	MedGen:C0007194	C0007194:Hypertrophic cardiomyopathy	criteria provided, single submitter	clinical testing	germline:na	Invitae	SCV000253812.5	MYBPC3	-	NM_000256.3(MYBPC3):c.2373dupG (p.Trp792Valfs)
42619	Pathogenic	2017-07-27	The p.Trp792fs variant in MYBPC3 has been reported in numerous individuals with HCM and has shown strong segregation with disease in multiple families (Niimura 1998, Moolman 2000, Maron 2001, Ortlepp 2002, Alders 2003, LMM data). It has also been identified in 3/ 67494 European chromosomes by the Genome Aggregation Database (gnomAD, http://gnomad.broadinstitute.org; dbSNP rs187830361). Please not…	Orphanet:ORPHA99739	C0949658:Primary familial hypertrophic cardiomyopathy	criteria provided, single submitter	clinical testing	germline:165	Laboratory for Molecular Medicine,Partners HealthCare Personalized Medicine	SCV000059136.5	MYBPC3	-	NM_000256.3(MYBPC3):c.2373dupG (p.Trp792Valfs)
42619	Pathogenic	2000-03-28	-	CARDIOMYOPATHY, FAMILIAL HYPERTROPHIC, 4	C1861862:Familial hypertrophic cardiomyopathy 4	no assertion criteria provided	literature only	germline:na	OMIM	SCV000029361.1	MYBPC3	-	NM_000256.3(MYBPC3):c.2373dupG (p.Trp792Valfs)
42619	Pathogenic	2014-11-25	This MYBPC3 Trp792fs mutation has been well described in multiple families and individuals with HCM (Niimura H, et al., 1998; Moolman JA, et al., 2000; Erdmann J, et al., 2001; Alders M, et al., 2003). It is one of three main founder mutations in MYBPC3 in HCM patients in the Netherlands (Alders M, et al., 2003; Christianns I, et al., 2010). This Trp792fs mutation accounts for nearly 25% of all H…	Familial hypertrophic cardiomyopathy 1	C3495498:Familial hypertrophic cardiomyopathy 1	criteria provided, single submitter	research	germline:5	Agnes Ginges Centre for Molecular Cardiology,Centenary Institute	SCV000212628.1	MYBPC3	-	NM_000256.3(MYBPC3):c.2373dupG (p.Trp792Valfs)
42619	Pathogenic	2013-09-23	Founder mutation in the Netherlands.	MedGen:C0949658	C0949658:Primary familial hypertrophic cardiomyopathy	criteria provided, single submitter	clinical testing	germline:na	CHEO Genetics Diagnostic Laboratory,Children's Hospital of Eastern Ontario	SCV000219756.2	MYBPC3	-	NM_000256.3(MYBPC3):c.2373dupG (p.Trp792Valfs)
42619	Pathogenic	2015-10-27	-	MedGen:C0949658	C0949658:Primary familial hypertrophic cardiomyopathy	criteria provided, single submitter	clinical testing	germline:6	Blueprint Genetics	SCV000207047.2	MYBPC3	-	NM_000256.3(MYBPC3):c.2373dupG (p.Trp792Valfs)
42619	Pathogenic	-	-	OMIM:115197	C1861862:Familial hypertrophic cardiomyopathy 4	no assertion criteria provided	clinical testing	germline:na	Diagnostic Laboratory, Department of Genetics,University Medical Center Groningen	SCV000733041.1	MYBPC3	-	NM_000256.3(MYBPC3):c.2373dupG (p.Trp792Valfs)
42619	Pathogenic	2017-02-09	ACMG score pathogenic	Human Phenotype Ontology:HP:0001639	C0007194:Hypertrophic cardiomyopathy	criteria provided, single submitter	clinical testing	germline:22	Center for Human Genetics,University of Leuven	SCV000579520.1	MYBPC3	-	NM_000256.3(MYBPC3):c.2373dupG (p.Trp792Valfs)
42619	Pathogenic	2016-01-01	-	OMIM:115197	C1861862:Familial hypertrophic cardiomyopathy 4	criteria provided, single submitter	clinical testing	germline:na	Center for Medical Genetics Ghent,University of Ghent	SCV000299248.1	MYBPC3	-	NM_000256.3(MYBPC3):c.2373dupG (p.Trp792Valfs)
42620	Uncertain significance	2017-06-28	This sequence change replaces arginine with histidine at codon 810 of the MYBPC3 protein (p.Arg810His). The arginine residue is highly conserved and there is a small physicochemical difference between arginine and histidine. This variant is present in population databases (rs375675796, ExAC 0.006%). This variant has been reported in the literature in several individuals affected with hypertrophic…	MedGen:C0007194	C0007194:Hypertrophic cardiomyopathy	criteria provided, single submitter	clinical testing	germline:na	Invitae	SCV000623555.1	MYBPC3	-	NM_000256.3(MYBPC3):c.2429G>A (p.Arg810His)
42620	Uncertain significance	2014-06-01	-	Cardiomyopathy, hypertrophic	C0949658:Primary familial hypertrophic cardiomyopathy	no assertion criteria provided	research	germline:na	CSER_CC_NCGL; University of Washington Medical Center	SCV000190401.1	MYBPC3	-	NM_000256.3(MYBPC3):c.2429G>A (p.Arg810His)
42620	Likely pathogenic	-	-	OMIM:115197	C1861862:Familial hypertrophic cardiomyopathy 4	criteria provided, single submitter	clinical testing	germline:1	Laboratory of Genetics and Molecular Cardiology,University of SÃ£o Paulo	SCV000256161.1	MYBPC3	-	NM_000256.3(MYBPC3):c.2429G>A (p.Arg810His)
42621	Likely pathogenic	2016-12-15	This sequence change replaces arginine with glutamine at codon 817 of the MYBPC3 protein (p.Arg817Gln). The arginine residue is highly conserved and there is a small physicochemical difference between arginine and glutamine. This variant is present in population databases (rs397515964, ExAC 0.01%). This variant has been reported in several individuals affected with hypertrophic cardiomyopathy (PM…	MedGen:C0007194	C0007194:Hypertrophic cardiomyopathy	criteria provided, single submitter	clinical testing	germline:na	Invitae	SCV000546496.1	MYBPC3	-	NM_000256.3(MYBPC3):c.2450G>A (p.Arg817Gln)
42621	Uncertain significance	2013-08-14	p.Arg817Gln (CGG>CAG): c.2450 G>A in exon 25 of the MYBPC3 gene (NM_000256.3). The Arg817Gln variant in the MYBPC3 gene has not been reported as a disease-causing mutation or as a benign polymorphism to our knowledge, however this variant has been observed in multiple unrelated individuals tested for HCM. Arg817Gln results in non-conservative amino acid substitution of a positively charged Argini…	not specified	CN169374:not specified	criteria provided, single submitter	clinical testing	germline:na	GeneDx	SCV000208093.9	MYBPC3	-	NM_000256.3(MYBPC3):c.2450G>A (p.Arg817Gln)
42622	Pathogenic	2016-10-17	This sequence change creates a premature translational stop signal at codon 818 (p.Trp818*) of the MYBPC3 gene. It is expected to result in an absent or disrupted protein product. Loss-of-function variants in MYBPC3 are known to be pathogenic. Variants resulting in this same amino acid change (p.Trp818*, c.2453G>A) have been reported in the literature in individuals affected with hypertrophic car…	MedGen:C0007194	C0007194:Hypertrophic cardiomyopathy	criteria provided, single submitter	clinical testing	germline:na	Invitae	SCV000546407.1	MYBPC3	-	NM_000256.3(MYBPC3):c.2454G>A (p.Trp818Ter)
42622	Pathogenic	2015-01-26	The p.Trp818X variant in MYBPC3 has been reported in 2 individuals with HCM (Miller 2013, Adalsteinsdottir 2014), and was absent from large population studies. This variant has also been identified by our laboratory in 4 Caucasian individuals with HCM and segregated with disease in 1 affected relative. This nonsense variant leads to a premature termination codon at position 818, which is predicte…	Orphanet:ORPHA99739	C0949658:Primary familial hypertrophic cardiomyopathy	criteria provided, single submitter	clinical testing	germline:15	Laboratory for Molecular Medicine,Partners HealthCare Personalized Medicine	SCV000059140.5	MYBPC3	-	NM_000256.3(MYBPC3):c.2454G>A (p.Trp818Ter)
42625	Pathogenic	2016-12-05	This sequence change inserts 1 nucleotide in exon 25 of the MYBPC3 mRNA (c.2490dupT), causing a frameshift at codon 831. This creates a premature translational stop signal (p.His831Serfs*2) and is expected to result in an absent or disrupted protein product. Loss-of-function variants in MYBPC3 are known to be pathogenic. This particular truncation has been reported in the literature in two indivi…	MedGen:C0007194	C0007194:Hypertrophic cardiomyopathy	criteria provided, single submitter	clinical testing	germline:na	Invitae	SCV000284227.2	MYBPC3	-	NM_000256.3(MYBPC3):c.2490dupT (p.His831Serfs)
42625	Pathogenic	2015-02-04	The p.His831fs variant in MYBPC3 has been observed in at least 4 individuals with HCM (Van Driest 2004, Kapplinger 2014, LMM unpublished data) and segregated with disease in 1 affected relative (LMM unpublished data). This variant has also been identified in 3/66680 of European chromosomes by the Exome Aggregation Consortium (ExAC, http://exac.broadinstitute.org; dbSNP rs397515966). Please note t…	Orphanet:ORPHA99739	C0949658:Primary familial hypertrophic cardiomyopathy	criteria provided, single submitter	clinical testing	germline:4	Laboratory for Molecular Medicine,Partners HealthCare Personalized Medicine	SCV000059143.5	MYBPC3	-	NM_000256.3(MYBPC3):c.2490dupT (p.His831Serfs)
42625	Likely pathogenic	2015-11-10	-	MedGen:C0949658	C0949658:Primary familial hypertrophic cardiomyopathy	criteria provided, single submitter	clinical testing	germline:2	Blueprint Genetics	SCV000207064.2	MYBPC3	-	NM_000256.3(MYBPC3):c.2490dupT (p.His831Serfs)
42626	Pathogenic	2010-04-01	-	CARDIOMYOPATHY, FAMILIAL HYPERTROPHIC, 4	C1861862:Familial hypertrophic cardiomyopathy 4	no assertion criteria provided	literature only	germline:na	OMIM	SCV000083042.3	MYBPC3	-	NM_000256.3(MYBPC3):c.2497G>A (p.Ala833Thr)
42632	Pathogenic	2011-05-26	The Tyr842fs variant has not been reported in the literature nor been previously detected in over 1,600 Caucasian probands tested by our laboratory. This variant meets our criteria for pathogenicity (http://pcpgm.partners.org/LMM) based on the following data. This individualÃ¢â‚¬â„¢s racial background is reported to be Caucasian and the low frequency of this variant in this population supports a …	Orphanet:ORPHA99739	C0949658:Primary familial hypertrophic cardiomyopathy	criteria provided, single submitter	clinical testing	germline:2	Laboratory for Molecular Medicine,Partners HealthCare Personalized Medicine	SCV000059150.5	MYBPC3	-	NM_000256.3(MYBPC3):c.2524dupT (p.Tyr842Leufs)
42632	Pathogenic	2015-05-30	The MYBPC3 Tyr842fs variant is absent from the Exome Aggregation Consortium dataset (http://exac.broadinstitute.org/). We have identified this variant in 1 HCM proband (IVS 24mm). This MYBPC3 insertion variant (c.2525dupT) is predicted to interrupt the reading frame and lead to a premature stop codon, and a truncated or absent protein. Loss-of-function mutations in the MYBPC3 gene are an establis…	OMIM:192600	C3495498:Familial hypertrophic cardiomyopathy 1	criteria provided, single submitter	research	germline:1	Agnes Ginges Centre for Molecular Cardiology,Centenary Institute	SCV000256647.2	MYBPC3	-	NM_000256.3(MYBPC3):c.2524dupT (p.Tyr842Leufs)
42634	Likely pathogenic	2012-02-21	The Glu843_Arg845del variant (MYBPC3) has not been reported in the literature nor previously identified in > 3300 probands (>2000 Caucasian) tested by our laboratory. This low frequency supports a pathogenic role. This variant is predicted to cause an in-frame deletion removing a lysine (Lys), methionine (M), and arginine (Arg) from positions 843-845. These three amino acids are all highly conser…	Orphanet:ORPHA99739	C0949658:Primary familial hypertrophic cardiomyopathy	criteria provided, single submitter	clinical testing	germline:2	Laboratory for Molecular Medicine,Partners HealthCare Personalized Medicine	SCV000059152.5	MYBPC3	-	NM_000256.3(MYBPC3):c.2528_2536delAGATGCGCG (p.Glu843_Arg845del)
42635	Pathogenic	1997-03-01	-	CARDIOMYOPATHY, FAMILIAL HYPERTROPHIC, 4	C1861862:Familial hypertrophic cardiomyopathy 4	no assertion criteria provided	literature only	germline:na	OMIM	SCV000029359.1	MYBPC3	-	NM_000256.3(MYBPC3):c.2534_2538delGCGTC (p.Arg845Leufs)
42635	Pathogenic	2011-09-21	The Arg845fs variant has been reported in the literature in 1 family with HCM, was absent from 400 control chromosomes, and segregated with disease in 5 affected family members (Carrier 1997, Richard 2003). In addition, this variant is predicted to cause a frameshift, which alters the protein's amino acid sequence beginning at codon 845 and leads to a premature stop codon 37 amino acids downstrea…	Orphanet:ORPHA99739	C0949658:Primary familial hypertrophic cardiomyopathy	criteria provided, single submitter	clinical testing	germline:3	Laboratory for Molecular Medicine,Partners HealthCare Personalized Medicine	SCV000059153.5	MYBPC3	-	NM_000256.3(MYBPC3):c.2534_2538delGCGTC (p.Arg845Leufs)
42636	Likely pathogenic	-	-	OMIM:115197	C1861862:Familial hypertrophic cardiomyopathy 4	criteria provided, single submitter	clinical testing	germline:1	Laboratory of Genetics and Molecular Cardiology,University of SÃ£o Paulo	SCV000256185.1	MYBPC3	-	NM_000256.3(MYBPC3):c.2541C>G (p.Tyr847Ter)
42636	Pathogenic	2014-02-24	-	Orphanet:ORPHA99739	C0949658:Primary familial hypertrophic cardiomyopathy	criteria provided, single submitter	clinical testing	germline:6	Laboratory for Molecular Medicine,Partners HealthCare Personalized Medicine	SCV000059154.5	MYBPC3	-	NM_000256.3(MYBPC3):c.2541C>G (p.Tyr847Ter)
42639	Pathogenic	2017-06-14	This sequence change deletes two nucleotides and inserts 3 additional ones in exon 25 of the MYBPC3 mRNA (c.2556_2557delinsTCT), causing a frameshift at codon 853. This creates a premature translational stop signal (p.Gly853Argfs*31) and is expected to result in an absent or disrupted protein product. Loss-of-function variants in MYBPC3 are known to be pathogenic. This particular variant has been…	MedGen:C0007194	C0007194:Hypertrophic cardiomyopathy	criteria provided, single submitter	clinical testing	germline:na	Invitae	SCV000623564.1	MYBPC3	-	NM_000256.3(MYBPC3):c.2556_2557delCGinsTCT (p.Gly853Leufs)
42639	Pathogenic	2015-09-22	-	MedGen:C0949658	C0949658:Primary familial hypertrophic cardiomyopathy	criteria provided, single submitter	clinical testing	germline:1	Blueprint Genetics	SCV000264056.1	MYBPC3	-	NM_000256.3(MYBPC3):c.2556_2557delCGinsTCT (p.Gly853Leufs)
42639	Pathogenic	2015-08-08	The p.Gly853fs variant in MYBPC3 has been identified in 3 Caucasian individuals with HCM and segregated with disease in 4 affected relatives, including 1 affected obligate carrier (Morner 2003). In addition, this variant has been identified by our laboratory in 1 Caucasian adult with HCM, as well as in 1/65374 European chromosomes by the Exome Aggregation Consortium (ExAC, http://exac.broadinstit…	Orphanet:ORPHA99739	C0949658:Primary familial hypertrophic cardiomyopathy	criteria provided, single submitter	clinical testing	germline:6	Laboratory for Molecular Medicine,Partners HealthCare Personalized Medicine	SCV000059157.5	MYBPC3	-	NM_000256.3(MYBPC3):c.2556_2557delCGinsTCT (p.Gly853Leufs)
42641	Pathogenic	2016-04-22	This sequence change deletes 1 nucleotide from exon 25 of the MYBPC3 mRNA (c.2558delG), causing a frameshift at codon 853. This creates a premature translational stop signal (p.Gly853Alafs*26) and is expected to result in an absent or disrupted protein product. Truncating variants in MYBPC3 are known to be pathogenic (PMID: 19574547). This particular variant has been reported in individuals with …	MedGen:C0007194	C0007194:Hypertrophic cardiomyopathy	criteria provided, single submitter	clinical testing	germline:na	Invitae	SCV000546432.1	MYBPC3	-	NM_000256.3(MYBPC3):c.2558delG (p.Gly853Alafs)
42641	Pathogenic	2012-10-09	Mutation listed incorrectly in the reference. Howeverr it is clearly a mutation and has been reported previously.	MedGen:C0949658	C0949658:Primary familial hypertrophic cardiomyopathy	criteria provided, single submitter	clinical testing	germline:na	CHEO Genetics Diagnostic Laboratory,Children's Hospital of Eastern Ontario	SCV000219767.2	MYBPC3	-	NM_000256.3(MYBPC3):c.2558delG (p.Gly853Alafs)
42641	Pathogenic	2014-07-29	The Gly853fs variant in MYBPC3 has been reported in one individual with HCM and was absent from 200 Caucasian and 200 Black control chromosomes (Van Driest 2004 - reported as I852fs/25, Bos 2014). This variant has also been identified by our laboratory in 2 Caucasian adults with HCM and segregated with disease in 2 affected relatives from one family. This variant is predicted to cause a frameshif…	Orphanet:ORPHA99739	C0949658:Primary familial hypertrophic cardiomyopathy	criteria provided, single submitter	clinical testing	germline:15	Laboratory for Molecular Medicine,Partners HealthCare Personalized Medicine	SCV000059159.5	MYBPC3	-	NM_000256.3(MYBPC3):c.2558delG (p.Gly853Alafs)
42642	Uncertain significance	2016-09-22	-	OMIM:PS192600	C0949658:Primary familial hypertrophic cardiomyopathy	criteria provided, single submitter	clinical testing	germline:na	Molecular Diagnostic Laboratory for Inherited Cardiovascular Disease,Montreal Heart Institute	SCV000740359.1	MYBPC3	-	NM_000256.3(MYBPC3):c.2560A>G (p.Met854Val)
42644	Pathogenic	2017-07-27	This sequence change affects an acceptor splice site in intron 1 of the MYBPC3 gene. It is expected to disrupt RNA splicing and likely results in an absent or disrupted protein product. This variant is present in population databases (rs376395543, ExAC 0.009%). This particular variant has been reported in the literature in unrelated individuals and families with hypertrophic cardiomyopathy (PMID:…	MedGen:C0007194	C0007194:Hypertrophic cardiomyopathy	criteria provided, single submitter	clinical testing	germline:na	Invitae	SCV000546423.2	MYBPC3	-	NM_000256.3(MYBPC3):c.26-2A>G
42644	Likely pathogenic	2014-06-01	-	Cardiomyopathy, hypertrophic	C0949658:Primary familial hypertrophic cardiomyopathy	no assertion criteria provided	research	germline:na	CSER_CC_NCGL; University of Washington Medical Center	SCV000190375.1	MYBPC3	-	NM_000256.3(MYBPC3):c.26-2A>G
42644	Pathogenic	2017-06-22	The c.26-2A>G variant in MYBPC3 has been reported in >10 individuals with HCM, segregated with disease in 4 affected relatives from 3 families, including 1 obligate carrier (Van Driest 2004, Ehlermann 2008, Waldmuller 2011, Page 2012, Kapplinger 2014, LMM unpublished data) and has also been reported in ClinVar (Variation ID 42644). This variant has also been identified in 7/114350 of European chr…	Orphanet:ORPHA99739	C0949658:Primary familial hypertrophic cardiomyopathy	criteria provided, single submitter	clinical testing	germline:24	Laboratory for Molecular Medicine,Partners HealthCare Personalized Medicine	SCV000059162.5	MYBPC3	-	NM_000256.3(MYBPC3):c.26-2A>G
42646	Pathogenic	2017-08-08	-	Orphanet:ORPHA99739	C0949658:Primary familial hypertrophic cardiomyopathy	criteria provided, single submitter	clinical testing	germline:2	Laboratory for Molecular Medicine,Partners HealthCare Personalized Medicine	SCV000059164.5	MYBPC3	-	NM_000256.3(MYBPC3):c.2610dupC (p.Ser871Glnfs)
42650	Pathogenic	2017-03-13	This sequence change creates a premature translational stop signal at codon 890 (p.Trp890*). It is expected to result in an absent or disrupted protein product. Truncating variants in MYBPC3 are known to be pathogenicÃ‚Â¬Ã¢â‚¬Â (PMID: 15114369, 18533079). This particular truncation has been reported in individuals with hypertrophic cardiomyopathy (HCM) Ã‚Â¬Ã¢â‚¬Â (PMID: 15519027, 22857948) and sh…	MedGen:C0007194	C0007194:Hypertrophic cardiomyopathy	criteria provided, single submitter	clinical testing	germline:na	Invitae	SCV000253811.4	MYBPC3	-	NM_000256.3(MYBPC3):c.2670G>A (p.Trp890Ter)
42650	Pathogenic	2017-11-28	The p.Trp890X variant in MYBPC3 has been reported in at >10 individuals with HCM and segregated with disease in at least 4 affected relatives (Van Driest 2004, Ehlermann 2008, LMM data). It has not been identified in large population studies. This nonsense variant leads to a premature termination codon at position 890, which is predicted to lead to a truncated or absent protein. Heterozygous loss…	Orphanet:ORPHA99739	C0949658:Primary familial hypertrophic cardiomyopathy	criteria provided, single submitter	clinical testing	germline:30	Laboratory for Molecular Medicine,Partners HealthCare Personalized Medicine	SCV000059169.5	MYBPC3	-	NM_000256.3(MYBPC3):c.2670G>A (p.Trp890Ter)
42654	Uncertain significance	2017-02-07	This sequence change replaces serine with asparagine at codon 905 of the MYBPC3 protein (p.Ser905Asn). The serine residue is moderately conserved and there is a small physicochemical difference between serine and asparagine. While this variant is not present in population databases (rs397515983), the frequency information is unreliable, as metrics indicate poor data quality at this position in th…	MedGen:C0007194	C0007194:Hypertrophic cardiomyopathy	criteria provided, single submitter	clinical testing	germline:na	Invitae	SCV000623568.1	MYBPC3	-	NM_000256.3(MYBPC3):c.2714G>A (p.Ser905Asn)
42656	Uncertain significance	2017-04-18	This sequence change replaces proline with threonine at codon 910 of the MYBPC3 protein (p.Pro910Thr). The proline residue is weakly conserved and there is a small physicochemical difference between proline and threonine. This variant is present in population databases (rs397515985, ExAC 0.09%). This variant has been reported in several individuals affected with hypertrophic cardiomyopathy (PMID:…	MedGen:C0007194	C0007194:Hypertrophic cardiomyopathy	criteria provided, single submitter	clinical testing	germline:na	Invitae	SCV000623569.1	MYBPC3	-	NM_000256.3(MYBPC3):c.2728C>A (p.Pro910Thr)
42656	Uncertain significance	2017-01-18	The P910T variant of uncertain significance in the MYBPC3 gene has been reported previously in association with cardiomyopathy (Olivotto et al., 2008; Hershberger et al., 2010; WaldmÃƒÂ¼ller et al., 2011). The P910T variant was initially identified in one individual with hypertrophic cardiomyopathy (HCM) who also harbored another variant in the MYBPC3 gene (Olivotto et al., 2008). Subsequently, P…	not specified	CN169374:not specified	criteria provided, single submitter	clinical testing	germline:na	GeneDx	SCV000208103.11	MYBPC3	-	NM_000256.3(MYBPC3):c.2728C>A (p.Pro910Thr)
42656	Uncertain significance	2013-06-24	-	Cardiomyopathy, hypertrophic	C0949658:Primary familial hypertrophic cardiomyopathy	criteria provided, single submitter	research	unknown:1	Biesecker Lab/Human Development Section,National Institutes of Health	SCV000050982.1	MYBPC3	-	NM_000256.3(MYBPC3):c.2728C>A (p.Pro910Thr)
42660	Pathogenic	2007-04-16	-	Orphanet:ORPHA99739	C0949658:Primary familial hypertrophic cardiomyopathy	no assertion criteria provided	clinical testing	germline:2	Laboratory for Molecular Medicine,Partners HealthCare Personalized Medicine	SCV000059180.4	MYBPC3	-	NM_000256.3(MYBPC3):c.2833_2834delCG (p.Arg945Glyfs)
42660	Pathogenic	2017-03-18	-	OMIM:115197	C1861862:Familial hypertrophic cardiomyopathy 4	criteria provided, single submitter	clinical testing	germline:na	EGL Genetic Diagnostics,Eurofins Clinical Diagnostics	SCV000706762.1	MYBPC3	-	NM_000256.3(MYBPC3):c.2833_2834delCG (p.Arg945Glyfs)
42663	Pathogenic	2017-09-25	This heterozygous frameshift variant in the MYBPC3 gene was identified in three members of the same family: the father, the daughter and the son. Both the father and the daughter were diagnosed with obstructive hypertrophic cardiomyopathy	OMIM:115197	C1861862:Familial hypertrophic cardiomyopathy 4	criteria provided, single submitter	clinical testing	paternal:na	Genome Clinic of Geneva,University Hospital of Geneva	SCV000693467.1	MYBPC3	-	NM_000256.3(MYBPC3):c.2864_2865delCT (p.Pro955Argfs)
42663	Pathogenic	2017-05-07	This sequence change deletes 2 nucleotides from exon 27 of the MYBPC3 mRNA (c.2864_2865delCT), causing a frameshift at codon 955. This creates a premature translational stop signal (p.Pro955Argfs*95) and is expected to result in an absent or disrupted protein product. Truncating variants in MYBPC3 are known to be pathogenic. This particular truncation has been reported in the literature in multip…	MedGen:C0007194	C0007194:Hypertrophic cardiomyopathy	criteria provided, single submitter	clinical testing	germline:na	Invitae	SCV000284234.3	MYBPC3	-	NM_000256.3(MYBPC3):c.2864_2865delCT (p.Pro955Argfs)
42663	Pathogenic	2012-03-14	Founder mutation in the dutch	MedGen:C0949658	C0949658:Primary familial hypertrophic cardiomyopathy	criteria provided, single submitter	clinical testing	germline:na	CHEO Genetics Diagnostic Laboratory,Children's Hospital of Eastern Ontario	SCV000219777.2	MYBPC3	-	NM_000256.3(MYBPC3):c.2864_2865delCT (p.Pro955Argfs)
42663	Pathogenic	-	-	OMIM:115197	C1861862:Familial hypertrophic cardiomyopathy 4	no assertion criteria provided	clinical testing	germline:na	Diagnostic Laboratory, Department of Genetics,University Medical Center Groningen	SCV000733033.1	MYBPC3	-	NM_000256.3(MYBPC3):c.2864_2865delCT (p.Pro955Argfs)
42663	Likely pathogenic	-	-	OMIM:115197	C1861862:Familial hypertrophic cardiomyopathy 4	criteria provided, single submitter	clinical testing	germline:1	Laboratory of Genetics and Molecular Cardiology,University of SÃ£o Paulo	SCV000256180.1	MYBPC3	-	NM_000256.3(MYBPC3):c.2864_2865delCT (p.Pro955Argfs)
42663	Pathogenic	2017-09-07	The p.Pro955fs variant in MYBPC3 has been identified in >20 individuals with HCM and has segregated with disease in >10 individuals across multiple families (Christiaans 2010, Marston 2009, Nannenberg 2011, Niimuri 1998, Probst 2011, Richard 2003, Rodriguez-Garcia 2010, van Dijk 2009, LMM unpublished data). This variant has also been reported in two individuals with LVNC, both of whom carried a s…	Orphanet:ORPHA99739	C0949658:Primary familial hypertrophic cardiomyopathy	criteria provided, single submitter	clinical testing	germline:57	Laboratory for Molecular Medicine,Partners HealthCare Personalized Medicine	SCV000059183.5	MYBPC3	-	NM_000256.3(MYBPC3):c.2864_2865delCT (p.Pro955Argfs)
42663	Pathogenic	2015-04-07	-	MedGen:C0949658	C0949658:Primary familial hypertrophic cardiomyopathy	criteria provided, single submitter	clinical testing	germline:1	Blueprint Genetics	SCV000264057.1	MYBPC3	-	NM_000256.3(MYBPC3):c.2864_2865delCT (p.Pro955Argfs)
42664	Uncertain significance	2017-07-25	This sequence change replaces threonine with isoleucine at codon 958 of the MYBPC3 protein (p.Thr958Ile). The threonine residue is moderately conserved and there is a moderate physicochemical difference between threonine and isoleucine. This variant is present in population databases (rs376504548, ExAC 0.01%) and has been found in one asymptomatic individual (PMID: 23861362). This variant was rep…	MedGen:C0007194	C0007194:Hypertrophic cardiomyopathy	criteria provided, single submitter	clinical testing	germline:na	Invitae	SCV000260689.2	MYBPC3	-	NM_000256.3(MYBPC3):c.2873C>T (p.Thr958Ile)
42664	Likely pathogenic	2013-06-24	-	Cardiomyopathy, hypertrophic	C0949658:Primary familial hypertrophic cardiomyopathy	criteria provided, single submitter	research	unknown:1	Biesecker Lab/Human Development Section,National Institutes of Health	SCV000054764.1	MYBPC3	-	NM_000256.3(MYBPC3):c.2873C>T (p.Thr958Ile)
42664	Uncertain significance	2014-06-01	-	Cardiomyopathy, hypertrophic	C0949658:Primary familial hypertrophic cardiomyopathy	no assertion criteria provided	research	germline:na	CSER_CC_NCGL; University of Washington Medical Center	SCV000190398.1	MYBPC3	-	NM_000256.3(MYBPC3):c.2873C>T (p.Thr958Ile)
42665	Uncertain significance	2014-06-01	-	Cardiomyopathy, hypertrophic	C0949658:Primary familial hypertrophic cardiomyopathy	no assertion criteria provided	research	germline:na	CSER_CC_NCGL; University of Washington Medical Center	SCV000190397.1	MYBPC3	-	NM_000256.3(MYBPC3):c.2882C>T (p.Pro961Leu)
42666	Pathogenic	2017-02-27	This sequence change affects a donor splice site in intron 27. It is expected to disrupt mRNA splicing and likely results in an absent or disrupted protein product. This variant is not present in population databases (ExAC no frequency) This variant has been reported in several individuals affected with hypertrophic cardiomyopathy (PMID: 9241277, 11499719, 21959974, 21302287, 25031304). ClinVar c…	MedGen:C0007194	C0007194:Hypertrophic cardiomyopathy	criteria provided, single submitter	clinical testing	germline:na	Invitae	SCV000253813.3	MYBPC3	-	NM_000256.3(MYBPC3):c.2905+1G>A
42666	Pathogenic	2015-02-05	-	MedGen:C0949658	C0949658:Primary familial hypertrophic cardiomyopathy	criteria provided, single submitter	clinical testing	germline:na	CHEO Genetics Diagnostic Laboratory,Children's Hospital of Eastern Ontario	SCV000219781.2	MYBPC3	-	NM_000256.3(MYBPC3):c.2905+1G>A
42666	Uncertain significance	-	-	OMIM:115197	C1861862:Familial hypertrophic cardiomyopathy 4	criteria provided, single submitter	clinical testing	germline:1	Laboratory of Genetics and Molecular Cardiology,University of SÃ£o Paulo	SCV000256156.1	MYBPC3	-	NM_000256.3(MYBPC3):c.2905+1G>A
42666	Pathogenic	2017-09-28	The c.2905+1G>A variant in MYBPC3 has been reported in >10 individuals with HCM and segregated with disease in at least 3 affected members from two families (Kimura 1997, Erdmann 2001, Walsh 2016, LMM unpublished data) and has also been reported in ClinVar (Variation ID 42666). It was absent from large population studies. This variant occurs in the invariant region (+/- 1,2) of the splice consens…	Orphanet:ORPHA99739	C0949658:Primary familial hypertrophic cardiomyopathy	criteria provided, single submitter	clinical testing	germline:20	Laboratory for Molecular Medicine,Partners HealthCare Personalized Medicine	SCV000059187.5	MYBPC3	-	NM_000256.3(MYBPC3):c.2905+1G>A
42667	Pathogenic	2012-08-30	-	Orphanet:ORPHA99739	C0949658:Primary familial hypertrophic cardiomyopathy	criteria provided, single submitter	clinical testing	germline:2	Laboratory for Molecular Medicine,Partners HealthCare Personalized Medicine	SCV000059188.5	MYBPC3	-	NM_000256.3(MYBPC3):c.2905+1G>C
42669	Pathogenic	2017-04-27	This sequence change creates a premature translational stop signal at codon 969 (p.Gln969*) of the MYBPC3 gene. It is expected to result in an absent or disrupted protein product. Loss-of-function variants in MYBPC3 are known to be pathogenic. This particular variant has been reported in the literature in individuals and families with hypertrophic cardiomyopathy (PMID: 9541104, 27532257). ClinVar…	MedGen:C0007194	C0007194:Hypertrophic cardiomyopathy	criteria provided, single submitter	clinical testing	germline:na	Invitae	SCV000623577.1	MYBPC3	-	NM_000256.3(MYBPC3):c.2905C>T (p.Gln969Ter)
42669	Pathogenic	2015-07-21	The MYBPC3 Gln969* variant has been observed in multiple unrelated HCM cases (Roncarati R, et al., 2011; Van Driest SL, et al., 2004; Yu B, et al., 1998) and absent in >150 controls (Van Driest SL, et al., 2004; Roncarati R, et al., 2011). Furthermore, this variant is absent from both the 1000 genomes project (http://www.1000genomes.org/) and Exome Aggregation Consortium dataset (http://exac.broa…	OMIM:192600	C3495498:Familial hypertrophic cardiomyopathy 1	criteria provided, single submitter	research	germline:1	Agnes Ginges Centre for Molecular Cardiology,Centenary Institute	SCV000256641.2	MYBPC3	-	NM_000256.3(MYBPC3):c.2905C>T (p.Gln969Ter)
42669	Pathogenic	2014-07-15	The Gln969X variant has been reported in the literature in at least 2 individuals with clinical features of HCM (Yu 1998, Van Driest 2004) and in our laboratory in three other individuals with HCM. The Gln969X variant leads to a premature stop at codon 969. This alteration is predicted to lead to a truncated or absent protein. Loss of function variants are an established mechanism of disease for …	Orphanet:ORPHA99739	C0949658:Primary familial hypertrophic cardiomyopathy	no assertion criteria provided	clinical testing	germline:13	Laboratory for Molecular Medicine,Partners HealthCare Personalized Medicine	SCV000059190.5	MYBPC3	-	NM_000256.3(MYBPC3):c.2905C>T (p.Gln969Ter)
42669	Pathogenic	-	-	OMIM:115197	C1861862:Familial hypertrophic cardiomyopathy 4	no assertion criteria provided	clinical testing	germline:na	Diagnostic Laboratory, Department of Genetics,University Medical Center Groningen	SCV000733032.1	MYBPC3	-	NM_000256.3(MYBPC3):c.2905C>T (p.Gln969Ter)
42671	Uncertain significance	2016-06-14	-	Hypertrophic Cardiomyopathy	C0007194:Hypertrophic cardiomyopathy	criteria provided, single submitter	clinical testing	germline:na	Illumina Clinical Services Laboratory,Illumina	SCV000372301.2	MYBPC3	-	NM_000256.3(MYBPC3):c.2938C>T (p.Arg980Cys)
42671	Uncertain significance	2017-06-05	This sequence change replaces arginine with cysteine at codon 980 of the MYBPC3 protein (p.Arg980Cys). The arginine residue is highly conserved and there is a large physicochemical difference between arginine and cysteine. This variant is present in population databases (rs397515994, ExAC 0.01%). This varian has been described in an individual with slightly abnormal ventricular wall thickness and…	MedGen:C0007194	C0007194:Hypertrophic cardiomyopathy	criteria provided, single submitter	clinical testing	germline:na	Invitae	SCV000623578.1	MYBPC3	-	NM_000256.3(MYBPC3):c.2938C>T (p.Arg980Cys)
42672	Pathogenic	2012-03-05	The Gln981fs variant (MYBPC3) has not been reported in the literature but has been identified in two probands with HCM out of over 2,000 Caucasian probands tested by our laboratory. This frameshift variant is predicted to alter the proteinÃ¢â‚¬â„¢s amino acid sequence beginning at position 981 and lead to a premature termination codon 68 amino acids downstream. This alteration is then predicted t…	Orphanet:ORPHA99739	C0949658:Primary familial hypertrophic cardiomyopathy	criteria provided, single submitter	clinical testing	germline:6	Laboratory for Molecular Medicine,Partners HealthCare Personalized Medicine	SCV000059194.5	MYBPC3	-	NM_000256.3(MYBPC3):c.2943_2947delGACCA (p.Gln981Hisfs)
42677	Likely pathogenic	2012-02-14	Not in mutation database.Nothing in the literature.	MedGen:C0949658	C0949658:Primary familial hypertrophic cardiomyopathy	criteria provided, single submitter	clinical testing	germline:na	CHEO Genetics Diagnostic Laboratory,Children's Hospital of Eastern Ontario	SCV000219788.2	MYBPC3	-	NM_000256.3(MYBPC3):c.3040delC (p.Leu1014Trpfs)
42677	Pathogenic	2010-05-28	-	Orphanet:ORPHA99739	C0949658:Primary familial hypertrophic cardiomyopathy	criteria provided, single submitter	clinical testing	germline:2	Laboratory for Molecular Medicine,Partners HealthCare Personalized Medicine	SCV000059200.5	MYBPC3	-	NM_000256.3(MYBPC3):c.3040delC (p.Leu1014Trpfs)
42679	Uncertain significance	2017-01-31	This sequence change replaces glutamic acid with lysine at codon 1017 of the MYBPC3 protein (p.Glu1017Lys). The glutamic acid residue is moderately conserved and there is a small physicochemical difference between glutamic acid and lysine. This variant is present in population databases (rs368180702, ExAC 0.01%). This variant has been reported in an individual affected with hypertrophic cardiomyo…	MedGen:C0007194	C0007194:Hypertrophic cardiomyopathy	criteria provided, single submitter	clinical testing	germline:na	Invitae	SCV000284237.2	MYBPC3	-	NM_000256.3(MYBPC3):c.3049G>A (p.Glu1017Lys)
42679	Uncertain significance	2014-06-01	-	Cardiomyopathy, hypertrophic	C0949658:Primary familial hypertrophic cardiomyopathy	no assertion criteria provided	research	germline:na	CSER_CC_NCGL; University of Washington Medical Center	SCV000190396.1	MYBPC3	-	NM_000256.3(MYBPC3):c.3049G>A (p.Glu1017Lys)
42681	Uncertain significance	2015-03-11	The MYBPC3 Arg1022His is a rare variant and is present in the 1000 genomes project (MAF=0.0002; http://www.1000genomes.org/), and absent in the Exome Aggregation Consortium dataset (http://exac.broadinstitute.org/). We identified this variant in 1 HCM proband of Indian descent, who was heterozygous for MYBPC3 Arg1022His, and also carries another variant (LDB3 Gln97Arg) of "uncertain significance"…	OMIM:192600	C3495498:Familial hypertrophic cardiomyopathy 1	criteria provided, single submitter	research	germline:1	Agnes Ginges Centre for Molecular Cardiology,Centenary Institute	SCV000256643.2	MYBPC3	-	NM_000256.3(MYBPC3):c.3065G>A (p.Arg1022His)
42682	Likely pathogenic	2014-09-12	The p.Arg1022Pro change affects a highly conserved amino acid residue. There is a moderate physicochemical difference between arginine and proline. This sequence change has been reported in the literature and is not present in population databases. The p.Arg1022Pro amino acid change has been observed in multiple unrelated individuals with HCM (PMID: 20433692, 20624503, 22857948, 23396983). It was…	Hypertrophic Cardiomyopathy	C0007194:Hypertrophic cardiomyopathy	criteria provided, single submitter	clinical testing	germline:na	Invitae	SCV000218559.2	MYBPC3	-	NM_000256.3(MYBPC3):c.3065G>C (p.Arg1022Pro)
42682	Likely pathogenic	-	-	OMIM:115197	C1861862:Familial hypertrophic cardiomyopathy 4	criteria provided, single submitter	clinical testing	germline:1	Laboratory of Genetics and Molecular Cardiology,University of SÃ£o Paulo	SCV000256157.1	MYBPC3	-	NM_000256.3(MYBPC3):c.3065G>C (p.Arg1022Pro)
42682	Likely pathogenic	2015-02-05	-	MedGen:C0949658	C0949658:Primary familial hypertrophic cardiomyopathy	criteria provided, single submitter	clinical testing	germline:na	CHEO Genetics Diagnostic Laboratory,Children's Hospital of Eastern Ontario	SCV000219789.2	MYBPC3	-	NM_000256.3(MYBPC3):c.3065G>C (p.Arg1022Pro)
42682	Likely pathogenic	2018-01-05	The p.Arg1022Pro variant has been reported in >15 individuals with HCM (Bos 2014, Brito 2005, Brito 2012, Cecconi 2016, Hazebroek 2015, Lopes 2013, Mademont-Soler 2017, Millat 2010, Rodriguez-Garcia 2010, Walsh 2016, Montserrat 2011- personal communication, LMM data) and 1 individual with DCM (Hazebroek 2015). One HCM proband (Nunez 2013 and the DCM proband (Hazebroek 2015) carried a second patho…	Orphanet:ORPHA99739	C0949658:Primary familial hypertrophic cardiomyopathy	criteria provided, single submitter	clinical testing	germline:3	Laboratory for Molecular Medicine,Partners HealthCare Personalized Medicine	SCV000059205.5	MYBPC3	-	NM_000256.3(MYBPC3):c.3065G>C (p.Arg1022Pro)
42683	Pathogenic	2011-02-17	The Asn1023fs variant has been reported in one individual with a clinical diagnosis of HCM (Brito 2005) where the variant was described as de novo. In addition, this variant is predicted to cause a frameshift, which alters the protein's amino acid sequence beginning at codon 1023 and leads to a premature stop codon 28 amino acids downstream. This alteration is then predicted to lead to a truncate…	Orphanet:ORPHA99739	C0949658:Primary familial hypertrophic cardiomyopathy	criteria provided, single submitter	clinical testing	germline:2	Laboratory for Molecular Medicine,Partners HealthCare Personalized Medicine	SCV000059206.5	MYBPC3	-	NM_000256.3(MYBPC3):c.3068_3069insA (p.Asn1023Lysfs)
42687	Uncertain significance	2016-06-14	-	Hypertrophic Cardiomyopathy	C0007194:Hypertrophic cardiomyopathy	criteria provided, single submitter	clinical testing	germline:na	Illumina Clinical Services Laboratory,Illumina	SCV000372294.2	MYBPC3	-	NM_000256.3(MYBPC3):c.3102C>T (p.Ala1034=)
42690	Pathogenic	2015-12-08	-	MedGen:C0949658	C0949658:Primary familial hypertrophic cardiomyopathy	criteria provided, single submitter	clinical testing	germline:12	Blueprint Genetics	SCV000188789.3	MYBPC3	-	NM_000256.3(MYBPC3):c.3181C>T (p.Gln1061Ter)
42690	Pathogenic	2012-07-12	The Gln1061X variant in MYBPC3 has been reported in the literature in six HCM probands, segregated in 12 affected or clinically suspicious relatives across five families and was absent from 328 healthy control chromosomes (Jaaskelaine 2002, Poutanen 2006). The families were all of Finnish ancestry, and haplotype analysis suggests that this variant could be a founder mutation in this population (J…	Orphanet:ORPHA99739	C0949658:Primary familial hypertrophic cardiomyopathy	criteria provided, single submitter	clinical testing	germline:3	Laboratory for Molecular Medicine,Partners HealthCare Personalized Medicine	SCV000059213.5	MYBPC3	-	NM_000256.3(MYBPC3):c.3181C>T (p.Gln1061Ter)
42691	Pathogenic	2017-04-10	This sequence change affects a donor splice site in intron 29 of the MYBPC3 gene. It is expected to disrupt RNA splicing and likely results in an absent or disrupted protein product. Loss-of-function variants in MYBPC3 are known to be pathogenic. This particular variant has been reported in the literature in individuals with hypertrophic cardiomyopathy (PMID: 24111713, 26914223, 27532257).Ã‚Â¬Ã¢â…	MedGen:C0007194	C0007194:Hypertrophic cardiomyopathy	criteria provided, single submitter	clinical testing	germline:na	Invitae	SCV000623584.1	MYBPC3	-	NM_000256.3(MYBPC3):c.3190+2T>G
42691	Pathogenic	2016-10-27	The c.3190+2T>G variant in MYBPC3 has been identified by our laboratory in four individuals with HCM or LVH, and segregated with disease in one affected relative (LMM data). It has been identified in 2/65522 European chromosomes by the Exome Aggregation Consortium (ExAC, http://exac.broadinstitute.org; dbSNP rs113358486). This variant occurs in the invariant region (+/- 1,2) of the splice consens…	Orphanet:ORPHA99739	C0949658:Primary familial hypertrophic cardiomyopathy	criteria provided, single submitter	clinical testing	germline:17	Laboratory for Molecular Medicine,Partners HealthCare Personalized Medicine	SCV000059214.5	MYBPC3	-	NM_000256.3(MYBPC3):c.3190+2T>G
42691	Pathogenic	2015-11-06	-	MedGen:C0949658	C0949658:Primary familial hypertrophic cardiomyopathy	criteria provided, single submitter	clinical testing	germline:7	Blueprint Genetics	SCV000207065.2	MYBPC3	-	NM_000256.3(MYBPC3):c.3190+2T>G
42692	Pathogenic	2017-03-26	This sequence change creates a premature translational stop signal at codon 1078 (p.Trp1078*) of the MYBPC3 gene. It is expected to result in an absent or disrupted protein product. Loss-of-function variants in MYBPC3 are known to be pathogenic (PMID: 19574547). This particular variant has been reported in the literature in one individual affected with hypertrophic cardiomyopathy (PMID: 25031304)…	MedGen:C0007194	C0007194:Hypertrophic cardiomyopathy	criteria provided, single submitter	clinical testing	germline:na	Invitae	SCV000623587.1	MYBPC3	-	NM_000256.3(MYBPC3):c.3233G>A (p.Trp1078Ter)
42692	Pathogenic	2016-05-16	The p.Trp1078X variant in MYBPC3 has been identified by our laboratory in 4 individuals with HCM. It has also been identified in 1/23606 European chromosomes by the Exome Aggregation Consortium (ExAC, http://exac.broadinstitute.org; dbSNP rs397516006). This nonsense variant leads to a premature termination codon at position 1078, which is predicted to lead to a truncated or absent protein. Hetero…	Orphanet:ORPHA99739	C0949658:Primary familial hypertrophic cardiomyopathy	criteria provided, single submitter	clinical testing	germline:13	Laboratory for Molecular Medicine,Partners HealthCare Personalized Medicine	SCV000059215.5	MYBPC3	-	NM_000256.3(MYBPC3):c.3233G>A (p.Trp1078Ter)
42693	Pathogenic	2014-12-16	The p.Lys1065fs variant in MYBPC3 has been reported in at least 4 individuals with HCM and segregated with disease in 2 affected relatives from 1 family (Girolami 2006*, Girolami 2010*, Olivotto 2011*, Witjas-Paalberends 2013; *note that these manuscripts contain overlapping cohorts). This variant has also been identified by our laboratory in 3 individuals with HCM. Data from large population stu…	Orphanet:ORPHA99739	C0949658:Primary familial hypertrophic cardiomyopathy	criteria provided, single submitter	clinical testing	germline:10	Laboratory for Molecular Medicine,Partners HealthCare Personalized Medicine	SCV000059216.5	MYBPC3	-	NM_000256.3(MYBPC3):c.3192dupC (p.Lys1065Glnfs)
42693	Pathogenic	2013-09-23	-	MedGen:C0949658	C0949658:Primary familial hypertrophic cardiomyopathy	criteria provided, single submitter	clinical testing	germline:na	CHEO Genetics Diagnostic Laboratory,Children's Hospital of Eastern Ontario	SCV000219799.2	MYBPC3	-	NM_000256.3(MYBPC3):c.3192dupC (p.Lys1065Glnfs)
42693	Pathogenic	2017-05-07	This sequence change inserts one C nucleotide Ã‚Â¬Ã¢â‚¬Â in exon 30 of the MYBPC3 mRNA (c.3192dupC), causing a frameshift at codon 1065. This creates a premature translational stop signal (p.Lys1065Glnfs*12) and is expected to result in an absent or disrupted protein product. Loss-of-function variants in MYBPC3 are known to be pathogenic (PMID:Ã‚Â¬Ã¢â‚¬Â 11499719). This particular variant has bee…	MedGen:C0007194	C0007194:Hypertrophic cardiomyopathy	criteria provided, single submitter	clinical testing	germline:na	Invitae	SCV000218867.3	MYBPC3	-	NM_000256.3(MYBPC3):c.3192dupC (p.Lys1065Glnfs)
42694	Pathogenic	2013-09-23	This is a frameshift variant resulting in a stop at codon 1081. This mutation has been previously reported in association with hypertrophic cardiomyopathy (Theis et al. 2009. Circ Heart Fail 2:325-333).	MedGen:C0949658	C0949658:Primary familial hypertrophic cardiomyopathy	criteria provided, single submitter	clinical testing	germline:na	CHEO Genetics Diagnostic Laboratory,Children's Hospital of Eastern Ontario	SCV000219800.2	MYBPC3	-	NM_000256.3(MYBPC3):c.3226_3227insT (p.Asp1076Valfs)
42694	Pathogenic	2017-07-12	This sequence change inserts 1 nucleotide in exon 30 of the MYBPC3 mRNA (c.3226_3227insT), causing a frameshift at codon 1076. This creates a premature translational stop signal (p.Asp1076Valfs*6) and is expected to result in an absent or disrupted protein product. Truncating variants in MYBPC3 are known to be pathogenic. This particular truncation has been reported in the literature in multiple …	MedGen:C0007194	C0007194:Hypertrophic cardiomyopathy	criteria provided, single submitter	clinical testing	germline:na	Invitae	SCV000546397.2	MYBPC3	-	NM_000256.3(MYBPC3):c.3226_3227insT (p.Asp1076Valfs)
42694	Pathogenic	2014-12-17	The p.Asp1076fs variant in MYBPC3 has now been identified by our laboratory in 8 adults with HCM and segregated with disease in 6 affected relatives from 4 families. Data from large population studies is insufficient to assess the frequency of this variant. This frameshift variant is predicted to alter the proteinÃ¢â‚¬â„¢s amino acid sequence beginning at position 1076 and lead to a premature ter…	Orphanet:ORPHA99739	C0949658:Primary familial hypertrophic cardiomyopathy	criteria provided, single submitter	clinical testing	germline:27	Laboratory for Molecular Medicine,Partners HealthCare Personalized Medicine	SCV000059217.5	MYBPC3	-	NM_000256.3(MYBPC3):c.3226_3227insT (p.Asp1076Valfs)
42696	Likely pathogenic	2015-09-10	-	MedGen:C0949658	C0949658:Primary familial hypertrophic cardiomyopathy	criteria provided, single submitter	clinical testing	germline:1	Blueprint Genetics	SCV000264040.1	MYBPC3	-	NM_000256.3(MYBPC3):c.3253G>T (p.Glu1085Ter)
42696	Pathogenic	2010-07-15	-	Orphanet:ORPHA99739	C0949658:Primary familial hypertrophic cardiomyopathy	criteria provided, single submitter	clinical testing	germline:2	Laboratory for Molecular Medicine,Partners HealthCare Personalized Medicine	SCV000059219.5	MYBPC3	-	NM_000256.3(MYBPC3):c.3253G>T (p.Glu1085Ter)
42701	Pathogenic	2017-03-26	This sequence change creates a premature translational stop signal at codon 1098 (p.Trp1098*) of the MYBPC3 gene. It is expected to result in an absent or disrupted protein product. Loss-of-function variants in MYBPC3 are known to be pathogenic (PMID: 19574547). This variant has been reported in several individuals affected with hypertrophic cardiomyopathy (PMID: 25031304, 23233322, 20624503). Fo…	MedGen:C0007194	C0007194:Hypertrophic cardiomyopathy	criteria provided, single submitter	clinical testing	germline:na	Invitae	SCV000623588.1	MYBPC3	-	NM_000256.3(MYBPC3):c.3293G>A (p.Trp1098Ter)
42701	Pathogenic	2011-09-20	The Trp1098X variant has been reported in one individual with HCM (Millat 2010) and has been identified in 1 proband with HCM tested by our laboratory. This variant leads to a premature stop at codon 1098 and is predicted to lead to a truncated or absent protein. Loss of function of the MYBPC3 gene is an established disease mechanism in HCM patients, which makes it highly likely that the Trp1098X…	Orphanet:ORPHA99739	C0949658:Primary familial hypertrophic cardiomyopathy	criteria provided, single submitter	clinical testing	germline:4	Laboratory for Molecular Medicine,Partners HealthCare Personalized Medicine	SCV000059225.5	MYBPC3	-	NM_000256.3(MYBPC3):c.3293G>A (p.Trp1098Ter)
42702	Likely pathogenic	2014-04-30	-	Primary familial hypertrophic cardiomyopathy	C0949658:Primary familial hypertrophic cardiomyopathy	no assertion criteria provided	clinical testing	germline:1	Blueprint Genetics	SCV000207053.1	MYBPC3	-	NM_000256.3(MYBPC3):c.3297dupG (p.Tyr1100Valfs)
42702	Pathogenic	2012-02-13	The Tyr1100fs variant (MYBPC3) has not been reported in the literature but has been identified in one individual with HCM (this individual's father) by our laboratory. This frameshift variant is predicted to alter the proteinÃ¢â‚¬â„¢s amino acid sequence beginning at position 1100 and lead to a premature termination codon 49 amino acids downstream. This alteration is then predicted to lead to a t…	Orphanet:ORPHA99739	C0949658:Primary familial hypertrophic cardiomyopathy	criteria provided, single submitter	clinical testing	germline:5	Laboratory for Molecular Medicine,Partners HealthCare Personalized Medicine	SCV000059226.5	MYBPC3	-	NM_000256.3(MYBPC3):c.3297dupG (p.Tyr1100Valfs)
42704	Uncertain significance	2016-10-26	This sequence change replaces lysine with threonine at codon 1108 of the MYBPC3 protein (p.Lys1108Thr). The lysine residue is highly conserved and there is a moderate physicochemical difference between lysine and threonine. This variant is present in population databases (rs397516015, ExAC 0.008%) but has not been reported in the literature in individuals with a MYBPC3-related disease. ClinVar co…	MedGen:C0007194	C0007194:Hypertrophic cardiomyopathy	criteria provided, single submitter	clinical testing	germline:na	Invitae	SCV000546495.1	MYBPC3	-	NM_000256.3(MYBPC3):c.3323A>C (p.Lys1108Thr)
42706	Pathogenic	2017-08-07	This sequence change affects a highly conserved nucleotide near the donor acceptor splice site of intronÃ‚Â¬Ã¢â‚¬Â 30 of the MYBPC3 mRNA. This variant is present in population databases (rs373746463, ExAC 0.03%). This variant was reported to segregate with familial hypertrophic cardiomyopathy in a single family (PMID: 7493025). ClinVar contains an entry for this variant (Variation ID: 42706). Nuc…	MedGen:C0007194	C0007194:Hypertrophic cardiomyopathy	criteria provided, single submitter	clinical testing	germline:na	Invitae	SCV000253814.4	MYBPC3	-	NM_000256.3(MYBPC3):c.3330+5G>C
42706	Pathogenic	2013-04-05	Mutation has been reported previously in association with HCM. Partners has reported it previously as pathogenic.	MedGen:C0949658	C0949658:Primary familial hypertrophic cardiomyopathy	criteria provided, single submitter	clinical testing	germline:na	CHEO Genetics Diagnostic Laboratory,Children's Hospital of Eastern Ontario	SCV000219808.2	MYBPC3	-	NM_000256.3(MYBPC3):c.3330+5G>C
42706	Pathogenic	2016-04-21	The c.3330+5G>C variant in MYBPC3 has been reported in >12 individuals with HCM and segregated with disease in 8 individuals from 3 families (Watkins 1995, Captur 2014, LMM data). It has also been identified in 2/5920 African chromosomes by the Exome Aggregation Consortium (http://exac.broadinstitute.org; dbSNP rs373746463). For diseases with variable expressivity or incomplete penetrance, pathog…	Orphanet:ORPHA99739	C0949658:Primary familial hypertrophic cardiomyopathy	criteria provided, single submitter	clinical testing	germline:31	Laboratory for Molecular Medicine,Partners HealthCare Personalized Medicine	SCV000059231.5	MYBPC3	-	NM_000256.3(MYBPC3):c.3330+5G>C
42706	Pathogenic	2017-05-18	-	OMIM:115197;OMIM:615396	C1861862:Familial hypertrophic cardiomyopathy 4;C3715165:Left ventricular noncompaction 10	criteria provided, single submitter	clinical testing	unknown:na	Fulgent Genetics,Fulgent Genetics	SCV000611210.1	MYBPC3	-	NM_000256.3(MYBPC3):c.3330+5G>C
42707	Likely pathogenic	2013-09-23	Positive family member sent as control sample. Partners reports it as pathogenic and indicate it has been described previously as being pathogenic (Watkins et. al. 1995). However this is specific to a G to C change which is an error on the report. The G to T has not been reported previously however it likely has a similar effect.	MedGen:C0949658	C0949658:Primary familial hypertrophic cardiomyopathy	criteria provided, single submitter	clinical testing	germline:na	CHEO Genetics Diagnostic Laboratory,Children's Hospital of Eastern Ontario	SCV000219809.2	MYBPC3	-	NM_000256.3(MYBPC3):c.3330+5G>T
42707	Likely pathogenic	2012-06-14	The 3330+5G>T variant in MYBPC3 has not been previously reported in the literature, but has been identified in 1 Caucasian individual and 1 Hispanic individual with HCM out of >3200 probands (>2150 Caucasian and >110 Hispanic) tested by our laboratory. This variant occurs in the 5' splice region. Computational tools suggest an impact to splicing, though this information is not predictive enough t…	Orphanet:ORPHA99739	C0949658:Primary familial hypertrophic cardiomyopathy	criteria provided, single submitter	clinical testing	germline:6	Laboratory for Molecular Medicine,Partners HealthCare Personalized Medicine	SCV000059232.5	MYBPC3	-	NM_000256.3(MYBPC3):c.3330+5G>T
42710	Uncertain significance	2015-10-30	p.Glu1128Asp (GAG>GAC):c.3384 G>C in exon 31 of the MYBPC3 gene (NM_000256.3). The Glu1128Asp variant in the MYBPC3 gene has not been reported as a disease-causing mutation or as a benign polymorphism to our knowledge. Glu1128Asp results in a conservative amino acid substitution of one negatively charged residue for another at a position that is conserved across species. In silico analysis predic…	not specified	CN169374:not specified	criteria provided, single submitter	clinical testing	germline:na	GeneDx	SCV000208168.12	MYBPC3	-	NM_000256.3(MYBPC3):c.3384G>C (p.Glu1128Asp)
42710	Uncertain significance	2016-08-06	This sequence change replaces glutamic acid with aspartic acid at codon 1128 of the MYBPC3 protein (p.Glu1128Asp). The glutamic acid residue is moderately conserved and there is a small physicochemical difference between glutamic acid and aspartic acid. This variant is present in population databases (rs375116558, ExAC 0.02%) but has not been reported in the literature in individuals with a MYBPC…	MedGen:C0007194	C0007194:Hypertrophic cardiomyopathy	criteria provided, single submitter	clinical testing	germline:na	Invitae	SCV000546425.1	MYBPC3	-	NM_000256.3(MYBPC3):c.3384G>C (p.Glu1128Asp)
42713	Uncertain significance	2016-06-14	-	Hypertrophic Cardiomyopathy	C0007194:Hypertrophic cardiomyopathy	criteria provided, single submitter	clinical testing	germline:na	Illumina Clinical Services Laboratory,Illumina	SCV000372286.2	MYBPC3	-	NM_000256.3(MYBPC3):c.3415G>A (p.Val1139Ile)
42714	Pathogenic	2011-06-02	The Pro1161fs variant has not been reported in the literature but has been detected in 1 individual with HCM tested by our laboratory. It is predicted to cause a frameshift, which alters the protein's amino acid sequence beginning at codon 1161 and leads to a premature stop codon 8 amino acids downstream. This alteration is then predicted to lead to a truncated or absent protein (loss of function…	Orphanet:ORPHA99739	C0949658:Primary familial hypertrophic cardiomyopathy	criteria provided, single submitter	clinical testing	germline:3	Laboratory for Molecular Medicine,Partners HealthCare Personalized Medicine	SCV000059240.5	MYBPC3	-	NM_000256.3(MYBPC3):c.3476_3479dup (p.Pro1161Tyrfs)
42715	Pathogenic	1997-07-15	-	CARDIOMYOPATHY, FAMILIAL HYPERTROPHIC, 4	C1861862:Familial hypertrophic cardiomyopathy 4	no assertion criteria provided	literature only	germline:na	OMIM	SCV000029354.1	MYBPC3	-	NM_000256.3(MYBPC3):c.3490+1G>A
42715	Pathogenic	2012-09-10	The 3490+1 G>A variant in MYBPC3 has been identified an individual with HCM, segregated with disease in 4 affected relatives and was absent from 3 unaffected relatives as well as 500 control chromosomes (Rottbauer 1997). This variant occurs in the invariant region (+/- 1,2) of the splice consensus sequence and results in exon skipping, leading to a frameshift and premature termination codon (Rott…	Orphanet:ORPHA99739	C0949658:Primary familial hypertrophic cardiomyopathy	criteria provided, single submitter	clinical testing	germline:3	Laboratory for Molecular Medicine,Partners HealthCare Personalized Medicine	SCV000059241.5	MYBPC3	-	NM_000256.3(MYBPC3):c.3490+1G>A
42717	Pathogenic	2012-04-18	The 3491-2A>T variant (MYBPC3) has been identified in three individuals with HCM tested by our laboratory. This variant occurs in the invariant region (+/- 1,2) of the splice consensus sequence and is predicted to cause altered splicing leading to an abnormal or absent protein. Heterozygous loss of function of the MYBPC3 gene is an established disease mechanism in HCM. In summary, this variant me…	Orphanet:ORPHA99739	C0949658:Primary familial hypertrophic cardiomyopathy	criteria provided, single submitter	clinical testing	germline:6	Laboratory for Molecular Medicine,Partners HealthCare Personalized Medicine	SCV000059243.5	MYBPC3	-	NM_000256.3(MYBPC3):c.3491-2A>T
42717	Likely pathogenic	2016-07-01	This sequence change affects an acceptor splice site in intron 31 of the MYBPC3 gene. It is expected to disrupt mRNA splicing and likely results in an absent or disrupted protein product. This variant is not present in population databases (ExAC no frequency) and has not been reported in the literature in individuals with a MYBPC3-related disease. ClinVar contains an entry for this variant (Varia…	MedGen:C0007194	C0007194:Hypertrophic cardiomyopathy	criteria provided, single submitter	clinical testing	germline:na	Invitae	SCV000546428.1	MYBPC3	-	NM_000256.3(MYBPC3):c.3491-2A>T
42717	Pathogenic	2015-02-05	-	MedGen:C0949658	C0949658:Primary familial hypertrophic cardiomyopathy	criteria provided, single submitter	clinical testing	germline:na	CHEO Genetics Diagnostic Laboratory,Children's Hospital of Eastern Ontario	SCV000219815.2	MYBPC3	-	NM_000256.3(MYBPC3):c.3491-2A>T
42718	Pathogenic	2011-10-12	The Pro117fs variant has not been previously reported nor previously identified by our laboratory. This variant is predicted to cause a frameshift, which alters the protein's amino acid sequence beginning at codon 117 and leads to a premature stop codon 42 amino acids downstream. This alteration is then predicted to lead to a truncated or absent protein. Loss of function is an established mechani…	Orphanet:ORPHA99739	C0949658:Primary familial hypertrophic cardiomyopathy	criteria provided, single submitter	clinical testing	germline:3	Laboratory for Molecular Medicine,Partners HealthCare Personalized Medicine	SCV000059244.5	MYBPC3	-	NM_000256.3(MYBPC3):c.350delC (p.Pro117Leufs)
42722	Uncertain significance	2017-06-22	This sequence change replaces arginine with histidine at codon 1190 of the MYBPC3 protein (p.Arg1190His). The arginine residue is highly conserved and there is a small physicochemical difference between arginine and histidine. This variant is present in population databases (rs117354682, ExAC 0.02%). This variant has not been reported in the literature in individuals with a MYBPC3-related disease…	MedGen:C0007194	C0007194:Hypertrophic cardiomyopathy	criteria provided, single submitter	clinical testing	germline:na	Invitae	SCV000623598.1	MYBPC3	-	NM_000256.3(MYBPC3):c.3569G>A (p.Arg1190His)
42725	Likely pathogenic	-	-	OMIM:115197	C1861862:Familial hypertrophic cardiomyopathy 4	criteria provided, single submitter	clinical testing	germline:1	Laboratory of Genetics and Molecular Cardiology,University of SÃ£o Paulo	SCV000256172.1	MYBPC3	-	NM_000256.3(MYBPC3):c.3599T>C (p.Leu1200Pro)
42726	Likely pathogenic	2015-02-05	-	MedGen:C0949658	C0949658:Primary familial hypertrophic cardiomyopathy	criteria provided, single submitter	clinical testing	germline:na	CHEO Genetics Diagnostic Laboratory,Children's Hospital of Eastern Ontario	SCV000219823.2	MYBPC3	-	NM_000256.3(MYBPC3):c.3624dupC (p.Lys1209Glnfs)
42726	Pathogenic	2014-02-24	-	Orphanet:ORPHA99739	C0949658:Primary familial hypertrophic cardiomyopathy	criteria provided, single submitter	clinical testing	germline:7	Laboratory for Molecular Medicine,Partners HealthCare Personalized Medicine	SCV000059252.5	MYBPC3	-	NM_000256.3(MYBPC3):c.3624dupC (p.Lys1209Glnfs)
42726	Likely pathogenic	-	-	OMIM:115197	C1861862:Familial hypertrophic cardiomyopathy 4	criteria provided, single submitter	clinical testing	germline:1	Laboratory of Genetics and Molecular Cardiology,University of SÃ£o Paulo	SCV000256174.1	MYBPC3	-	NM_000256.3(MYBPC3):c.3624dupC (p.Lys1209Glnfs)
42727	Pathogenic	2017-03-22	This sequence change deletes 1 nucleotide from exon 32 of the MYBPC3 mRNA (c.3624delC), causing a frameshift at codon 1209. This creates a premature translational stop signal (p.Lys1209Serfs*28) and is expected to result in an absent or disrupted protein product. Loss-of-function variants in MYBPC3 are known to be pathogenic. This particular variant has been reported in the literature (PMID: 2012…	MedGen:C0007194	C0007194:Hypertrophic cardiomyopathy	criteria provided, single submitter	clinical testing	germline:na	Invitae	SCV000284244.3	MYBPC3	-	NM_000256.3(MYBPC3):c.3624delC (p.Lys1209Serfs)
42727	Pathogenic	2015-01-08	The p.Lys1209fs variant in MYBPC3 has been reported in 4 Chinese individuals with HCM (reported as Pro1208fs; Li 2009, Zou 2013). The variant has also been identified by our laboratory in 2 other families with HCM (1 Asian and 1 Caucasian), and was absent from large population studies. This frameshift variant is predicted to alter the proteinÃ¢â‚¬â„¢s amino acid sequence beginning at position 120…	Orphanet:ORPHA99739	C0949658:Primary familial hypertrophic cardiomyopathy	criteria provided, single submitter	clinical testing	germline:15	Laboratory for Molecular Medicine,Partners HealthCare Personalized Medicine	SCV000059253.5	MYBPC3	-	NM_000256.3(MYBPC3):c.3624delC (p.Lys1209Serfs)
42728	Pathogenic	2016-08-22	The c.3627+1 G>A pathogenic variant in MYBPC3 has been reported in association with HCM (Rottbauer et al., 1997; Niimura et al., 1998; Lopes et al., 2015). The c.3627+1 G>A variant has been shown to co-segregate with HCM in at least two unrelated families (Rottbauer et al., 1997; Niimura et al., 1998). The c.3627+1 G>A variant destroys the consensus splice-donor site of intron 32 and is expected …	Not Provided	CN517202:not provided	criteria provided, single submitter	clinical testing	germline:na	GeneDx	SCV000208183.9	MYBPC3	-	NM_000256.3(MYBPC3):c.3627+1G>A
42728	Pathogenic	2015-02-13	-	MedGen:C0949658	C0949658:Primary familial hypertrophic cardiomyopathy	criteria provided, single submitter	clinical testing	germline:1	Blueprint Genetics	SCV000264061.1	MYBPC3	-	NM_000256.3(MYBPC3):c.3627+1G>A
42728	Pathogenic	2016-11-04	The c.3627+1G>A variant in MYBPC3 has been reported in 3 probands with HCM (1 proband: Lopes 2015, 2 Caucasian probands: LMM data) and was absent from large population studies. This variant occurs in the invariant region (+/- 1,2) of the splice consensus sequence and is predicted to cause altered splicing leading to an abnormal or absent protein. Splicing and other MYBPC3 variants resulting in a …	Orphanet:ORPHA99739	C0949658:Primary familial hypertrophic cardiomyopathy	criteria provided, single submitter	clinical testing	germline:6	Laboratory for Molecular Medicine,Partners HealthCare Personalized Medicine	SCV000059254.5	MYBPC3	-	NM_000256.3(MYBPC3):c.3627+1G>A
42729	Pathogenic	2017-06-27	Although the c.362delC pathogenic variant in the MYBPC3 gene has not been reported to our knowledge, this variant causes a shift in reading frame starting at codon Proline 121, changing it to an Arginine, and creating a premature stop codon at position 38 of the new reading frame, denoted p.Pro121ArgfsX38. This pathogenic variant is expected to result in either an abnormal, truncated protein prod…	Not Provided	CN517202:not provided	criteria provided, single submitter	clinical testing	germline:na	GeneDx	SCV000590746.2	MYBPC3	-	NM_000256.3(MYBPC3):c.362delC (p.Pro121Argfs)
42729	Pathogenic	2012-06-22	The Pro121fs variant in MYBPC3 has not been reported in the literature, but has been identified in 1 individual with HCM (this individual) out of >3600 individuals (>2200 Caucasian) tested by our laboratory (LMM unpublished data). This frameshift variant is predicted to alter the proteinÃ¢â‚¬â„¢s amino acid sequence beginning at position 121 and lead to a premature termination codon 38 amino acid…	Orphanet:ORPHA99739	C0949658:Primary familial hypertrophic cardiomyopathy	criteria provided, single submitter	clinical testing	germline:3	Laboratory for Molecular Medicine,Partners HealthCare Personalized Medicine	SCV000059255.5	MYBPC3	-	NM_000256.3(MYBPC3):c.362delC (p.Pro121Argfs)
42731	Uncertain significance	2015-03-31	This sequence change replaces arginine with cysteine at codon 1226 of the MYBPC3 protein (p.Arg1226Cys). The arginine residue is highly conserved and there is a large physicochemical difference between arginine and cysteine. This variant has not been published in the literature and is present in population databases (rs397516033, 0.03%). ClinVar contains an entry for this variant (RCV000035606). …	Hypertrophic Cardiomyopathy	C0007194:Hypertrophic cardiomyopathy	criteria provided, single submitter	clinical testing	germline:na	Invitae	SCV000254438.1	MYBPC3	-	NM_000256.3(MYBPC3):c.3676C>T (p.Arg1226Cys)
42733	Pathogenic	2011-09-28	The Lys1232X variant (MYBPC3) has been identified by our laboratory in 1 out of >2,000 Caucasian probands tested. This variant leads to a premature stop at codon 1232, which is predicted to lead to a truncated or absent protein and therefore to a heterozygous loss of function. Loss of function of the MYBPC3 gene is an established mechanism of disease in HCM, which is consistent with this individu…	Orphanet:ORPHA99739	C0949658:Primary familial hypertrophic cardiomyopathy	criteria provided, single submitter	clinical testing	germline:3	Laboratory for Molecular Medicine,Partners HealthCare Personalized Medicine	SCV000059259.5	MYBPC3	-	NM_000256.3(MYBPC3):c.3694A>T (p.Lys1232Ter)
42735	Pathogenic	2017-08-04	This sequence change creates a premature translational stop signal at codon 1233 (p.Gln1233*). It is expected to result in an absent or disrupted protein product. Loss-of-function variants in MYBPC3 are known to be pathogenic (PMID: 19574547). This particular variant has been reported in individuals affected with hypertrophic cardiomyopathy (PMID: 11499719, 18957093, 21985754). For these reasons,…	MedGen:C0007194	C0007194:Hypertrophic cardiomyopathy	criteria provided, single submitter	clinical testing	germline:na	Invitae	SCV000218858.4	MYBPC3	-	NM_000256.3(MYBPC3):c.3697C>T (p.Gln1233Ter)
42735	Likely pathogenic	2015-07-30	This mutation in the MYBPC3 gene was identified in a female patient with hypertrophic cardiomyopathy.	OMIM:115197	C1861862:Familial hypertrophic cardiomyopathy 4	criteria provided, single submitter	clinical testing	germline:na	Genome Clinic of Geneva,University Hospital of Geneva	SCV000292232.1	MYBPC3	-	NM_000256.3(MYBPC3):c.3697C>T (p.Gln1233Ter)
42735	Pathogenic	2013-09-23	Has been previously reported in association with HCM in individuals of Turkish decent. However Van Driest et al. (J Am Coll Cardiol V.44(9):1903) found it in 2% of normal controls and concluded it was a polymorphism. However Partners calls it pathogenic. There are many papers calling this pathogenic.	MedGen:C0949658	C0949658:Primary familial hypertrophic cardiomyopathy	criteria provided, single submitter	clinical testing	germline:na	CHEO Genetics Diagnostic Laboratory,Children's Hospital of Eastern Ontario	SCV000219828.2	MYBPC3	-	NM_000256.3(MYBPC3):c.3697C>T (p.Gln1233Ter)
42735	Pathogenic	2016-10-31	The p.Gln1233X variant has been reported in >10 families with HCM and segregated with disease in >10 affected relatives (Erdmann 2001, Ingles 2005, Zeller 2006, Ehlermann 2008, LMM data). This variant has also been identified in 1/66626 European chromosomes by the Exome Aggregation Consortium (ExAC, http://exac.broadinstitute.org; dbSNP rs397516037). This nonsense variant leads to a premature ter…	Orphanet:ORPHA99739	C0949658:Primary familial hypertrophic cardiomyopathy	criteria provided, single submitter	clinical testing	germline:44	Laboratory for Molecular Medicine,Partners HealthCare Personalized Medicine	SCV000059261.5	MYBPC3	-	NM_000256.3(MYBPC3):c.3697C>T (p.Gln1233Ter)
42735	Pathogenic	2015-11-04	-	MedGen:C0949658	C0949658:Primary familial hypertrophic cardiomyopathy	criteria provided, single submitter	clinical testing	germline:1	Blueprint Genetics	SCV000264042.1	MYBPC3	-	NM_000256.3(MYBPC3):c.3697C>T (p.Gln1233Ter)
42736	Uncertain significance	2016-06-14	-	Hypertrophic Cardiomyopathy	C0007194:Hypertrophic cardiomyopathy	criteria provided, single submitter	clinical testing	germline:na	Illumina Clinical Services Laboratory,Illumina	SCV000372276.2	MYBPC3	-	NM_000256.3(MYBPC3):c.3699G>A (p.Gln1233=)
42737	Pathogenic	2017-08-07	This sequence change results in a premature translational stop signal in the MYBPC3 gene (p.Phe1246Leufs*85). While this is not anticipated to result in nonsense mediated decay, it is expected to disrupt the last 29 amino acids of the MYBPC3 protein. This variant is not present in population databases (ExAC no frequency). This variant has been reported in two individuals affected with hypertrophi…	MedGen:C0007194	C0007194:Hypertrophic cardiomyopathy	criteria provided, single submitter	clinical testing	germline:na	Invitae	SCV000623605.1	MYBPC3	-	NM_000256.3(MYBPC3):c.3735delC (p.Phe1246Leufs)
42737	Likely pathogenic	2018-01-31	The p.Phe1246LeufsExtX55 variant in MYBPC3 has been identified in 2 individuals with HCM and segregated with disease in 2 affected relatives from one family (Liu 2016, LMM data). It was absent from large population studies. This variant is predicted to cause a frameshift altering the proteinÃ¢â‚¬â„¢s terminal 30 amino acid sequence beginning at position 1246, abolishing the stop codon and extendi…	Orphanet:ORPHA99739	C0949658:Primary familial hypertrophic cardiomyopathy	criteria provided, single submitter	clinical testing	germline:13	Laboratory for Molecular Medicine,Partners HealthCare Personalized Medicine	SCV000059263.5	MYBPC3	-	NM_000256.3(MYBPC3):c.3735delC (p.Phe1246Leufs)
42739	Uncertain significance	2017-07-11	This sequence change replaces glycine with arginine at codon 1248 of the MYBPC3 protein (p.Gly1248Arg). The glycine residue is highly conserved and there is a moderate physicochemical difference between glycine and arginine. This variant is present in population databases (rs202147520, ExAC 0.006%). This variant has been reported in individuals affected with hypertrophic cardiomyopathy, dilated c…	MedGen:C0007194	C0007194:Hypertrophic cardiomyopathy	criteria provided, single submitter	clinical testing	germline:na	Invitae	SCV000623607.1	MYBPC3	-	NM_000256.3(MYBPC3):c.3742G>A (p.Gly1248Arg)
42739	Uncertain significance	2014-06-01	-	Cardiomyopathy, hypertrophic	C0949658:Primary familial hypertrophic cardiomyopathy	no assertion criteria provided	research	germline:na	CSER_CC_NCGL; University of Washington Medical Center	SCV000190393.1	MYBPC3	-	NM_000256.3(MYBPC3):c.3742G>A (p.Gly1248Arg)
42741	Likely pathogenic	2016-12-26	This sequence change deletes 3 nucleotides from exon 33 of the MYBPC3 mRNA (c.3767_3769delCCA). This leads to the deletion of 1 amino acid residue in the MYBPC3 protein (p.Thr1256del) but otherwise preserves the integrity of the reading frame. This variant is not present in population databases (ExAC no frequency). This variant has been reported in the literature in three individuals affected wit…	MedGen:C0007194	C0007194:Hypertrophic cardiomyopathy	criteria provided, single submitter	clinical testing	germline:na	Invitae	SCV000546471.1	MYBPC3	-	NM_000256.3(MYBPC3):c.3767_3769delCCA (p.Thr1256del)
42741	Likely pathogenic	2017-08-08	The p.Thr1256del variant in MYBPC3 has been previously reported in at least 5 individuals with HCM and segregated with disease in 5 affected relatives (including 2 obligate carriers) from 1 family (Bos 2014, Coppini 2014; Weissler-Snir 2017, LMM data). It has been reported in ClinVar (Variation ID:51911), but was absent from large population studies, though the ability of these studies to accurat…	Orphanet:ORPHA99739	C0949658:Primary familial hypertrophic cardiomyopathy	criteria provided, single submitter	clinical testing	germline:12	Laboratory for Molecular Medicine,Partners HealthCare Personalized Medicine	SCV000059267.5	MYBPC3	-	NM_000256.3(MYBPC3):c.3767_3769delCCA (p.Thr1256del)
42742	Uncertain significance	2017-07-03	This sequence change replaces cysteine with tyrosine at codon 1264 of the MYBPC3 protein (p.Cys1264Tyr). The cysteine residue is moderately conserved and there is a large physicochemical difference between cysteine and tyrosine. This variant is present in population databases (rs397514751, ExAC 0.002%). This variant has been reported in individuals with hypertrophic cardiomyopathy (PMID: 24793961…	MedGen:C0007194	C0007194:Hypertrophic cardiomyopathy	criteria provided, single submitter	clinical testing	germline:na	Invitae	SCV000623608.1	MYBPC3	-	NM_000256.3(MYBPC3):c.3791G>A (p.Cys1264Tyr)
42744	Likely pathogenic	2016-11-14	This sequence change results in a premature translational stop signal in the last exon of the MYBPC3 mRNA at codon 1271 (p.Arg1271*). While this is not anticipated to result in nonsense mediated decay, it is expected to delete the last 5 amino acids of the MYBPC3 protein. This variant is present in population databases (rs397516042, ExAC 0.009%). Loss-of-function variants in MYBPC3 are known to b…	MedGen:C0007194	C0007194:Hypertrophic cardiomyopathy	criteria provided, single submitter	clinical testing	germline:na	Invitae	SCV000546415.1	MYBPC3	-	NM_000256.3(MYBPC3):c.3811C>T (p.Arg1271Ter)
42744	Pathogenic	2017-01-13	p.Arg1271Stop (CGA>TGA): c.3811 C>T in exon 33 of the MYBPC3 gene (NM_000256.3). The R1271X mutation in the MYBPC3 gene has been reported previously in association with HCM (Olivotto I et al., 2008; Marston S et al., 2009) and was absent from 300 ethnically matched control chromosomes (Olivotto et al., 2008). The R1271X mutation is predicted to cause loss of normal protein function either due to …	Not Provided	CN517202:not provided	criteria provided, single submitter	clinical testing	germline:na	GeneDx	SCV000208206.12	MYBPC3	-	NM_000256.3(MYBPC3):c.3811C>T (p.Arg1271Ter)
42744	Pathogenic	2017-05-18	-	OMIM:115197;OMIM:615396	C1861862:Familial hypertrophic cardiomyopathy 4;C3715165:Left ventricular noncompaction 10	criteria provided, single submitter	clinical testing	unknown:na	Fulgent Genetics,Fulgent Genetics	SCV000611211.1	MYBPC3	-	NM_000256.3(MYBPC3):c.3811C>T (p.Arg1271Ter)
42744	Pathogenic	2014-11-12	The p.Arg1271X variant in MYBPC3 gene has been previously reported in 3 individuals with HCM (Olivotto 2008, Marston 2009, Lopes 2013) and was identified by our laboratory in 1 individual with DCM and in 2 individuals with HCM (LMM unpublished data). It was absent from large population studies (http://evs.gs.washington.edu/EVS/). This nonsense variant leads to a premature termination codon at pos…	Orphanet:ORPHA99739	C0949658:Primary familial hypertrophic cardiomyopathy	criteria provided, single submitter	clinical testing	germline:6	Laboratory for Molecular Medicine,Partners HealthCare Personalized Medicine	SCV000059270.5	MYBPC3	-	NM_000256.3(MYBPC3):c.3811C>T (p.Arg1271Ter)
42744	Likely pathogenic	2015-02-25	-	MedGen:C0949658	C0949658:Primary familial hypertrophic cardiomyopathy	criteria provided, single submitter	clinical testing	germline:1	Blueprint Genetics	SCV000264044.1	MYBPC3	-	NM_000256.3(MYBPC3):c.3811C>T (p.Arg1271Ter)
42746	Likely pathogenic	2017-02-15	The c.3815-1 G>A variant in MYBPC3 has not been reported previously as a disease-causing variant or as a benign polymorphism, to our knowledge. This variant destroys the canonical splice acceptor site in intron 33, and is expected to cause abnormal gene splicing. This is predicted to lead to either an abnormal message which is subject to nonsense-mediated mRNA decay or to an abnormal protein prod…	Not Provided	CN517202:not provided	criteria provided, single submitter	clinical testing	germline:na	GeneDx	SCV000208208.10	MYBPC3	-	NM_000256.3(MYBPC3):c.3815-1G>A
42746	Likely pathogenic	2011-09-30	The 3815-1G>A variant has not been previously reported or been identified by our laboratory. This variant is predicted to cause abnormal splicing because the nucleotide substitution occurs in the highly conserved splice consensus sequence. Pathogenic splice variants in MYBPC3 are common in patients with HCM, which supports a disease causing role.	Orphanet:ORPHA99739	C0949658:Primary familial hypertrophic cardiomyopathy	criteria provided, single submitter	clinical testing	germline:2	Laboratory for Molecular Medicine,Partners HealthCare Personalized Medicine	SCV000059272.5	MYBPC3	-	NM_000256.3(MYBPC3):c.3815-1G>A
42746	Likely pathogenic	2015-12-07	-	MedGen:C0949658	C0949658:Primary familial hypertrophic cardiomyopathy	criteria provided, single submitter	clinical testing	germline:1	Blueprint Genetics	SCV000264063.1	MYBPC3	-	NM_000256.3(MYBPC3):c.3815-1G>A
42747	Likely pathogenic	2013-01-04	The Met1? variant in MYBPC3 has not been reported in the literature, but has been identified in 1 Caucasian individual with HCM tested by our laboratory (this family). This variant is predicted to severely affect the synthesis of the MYBPC3 protein by disrupting the translation initiation start codon (ATG), resulting in a truncated or absent protein. The precise effect on the protein cannot be pr…	Orphanet:ORPHA99739	C0949658:Primary familial hypertrophic cardiomyopathy	criteria provided, single submitter	clinical testing	germline:3	Laboratory for Molecular Medicine,Partners HealthCare Personalized Medicine	SCV000059273.5	MYBPC3	-	NM_000256.3(MYBPC3):c.3G>C (p.Met1Ile)
42749	Pathogenic	2012-05-10	The Gly144fs variant in MYBPC3 has not been reported in the literature nor previously identified by our laboratory out of >3500 individuals (>2100 Caucasian; LMM unpublished data). This low frequency supports a pathogenic role. This frameshift variant is predicted to alter the proteinÃ¢â‚¬â„¢s amino acid sequence beginning at position 144 and lead to a premature termination codon 8 amino acids do…	Orphanet:ORPHA99739	C0949658:Primary familial hypertrophic cardiomyopathy	criteria provided, single submitter	clinical testing	germline:2	Laboratory for Molecular Medicine,Partners HealthCare Personalized Medicine	SCV000059275.5	MYBPC3	-	NM_000256.3(MYBPC3):c.431_432delGT (p.Gly144Alafs)
42750	Uncertain significance	2014-11-11	-	Primary familial hypertrophic cardiomyopathy	C0949658:Primary familial hypertrophic cardiomyopathy	no assertion criteria provided	clinical testing	germline:1	Blueprint Genetics	SCV000207034.1	MYBPC3	-	NM_000256.3(MYBPC3):c.436A>C (p.Thr146Pro)
42751	Pathogenic	2013-08-02	The Thr146fs variant in MYBPC3 was identified in three individuals with HCM from two families by our laboratory. This frameshift variant is predicted to alter the proteinÃ¢â‚¬â„¢s amino acid sequence beginning at position 146 and lead to a premature termination codon 7 amino acids downstream. This alteration is then predicted to lead to a truncated or absent protein. Truncating variants in the MY…	Orphanet:ORPHA99739	C0949658:Primary familial hypertrophic cardiomyopathy	criteria provided, single submitter	clinical testing	germline:5	Laboratory for Molecular Medicine,Partners HealthCare Personalized Medicine	SCV000059277.5	MYBPC3	-	NM_000256.3(MYBPC3):c.436dupA (p.Thr146Asnfs)
42752	Uncertain significance	2017-07-10	This sequence change replaces glycine with arginine at codon 148 of the MYBPC3 protein (p.Gly148Arg). The glycine residue is moderately conserved and there is a moderate physicochemical difference between glycine and arginine. This variant is present in population databases (rs397516050, ExAC <0.01%). This variant has been reported in the literature segregating in two families affected with hyper…	MedGen:C0007194	C0007194:Hypertrophic cardiomyopathy	criteria provided, single submitter	clinical testing	germline:na	Invitae	SCV000259913.4	MYBPC3	-	NM_000256.3(MYBPC3):c.442G>A (p.Gly148Arg)
42752	Likely pathogenic	2017-08-01	-	OMIM:115197	C1861862:Familial hypertrophic cardiomyopathy 4	criteria provided, single submitter	clinical testing	germline:1	Phosphorus, Inc.	SCV000679776.1	MYBPC3	-	NM_000256.3(MYBPC3):c.442G>A (p.Gly148Arg)
42752	Pathogenic	-	-	OMIM:115197	C1861862:Familial hypertrophic cardiomyopathy 4	no assertion criteria provided	clinical testing	germline:na	Diagnostic Laboratory, Department of Genetics,University Medical Center Groningen	SCV000733076.1	MYBPC3	-	NM_000256.3(MYBPC3):c.442G>A (p.Gly148Arg)
42755	Pathogenic	2012-02-03	-	Orphanet:ORPHA99739	C0949658:Primary familial hypertrophic cardiomyopathy	criteria provided, single submitter	clinical testing	germline:9	Laboratory for Molecular Medicine,Partners HealthCare Personalized Medicine	SCV000059281.5	MYBPC3	-	NM_000256.3(MYBPC3):c.459delC (p.Ile154Leufs)
42755	Pathogenic	2015-02-05	-	MedGen:C0949658	C0949658:Primary familial hypertrophic cardiomyopathy	criteria provided, single submitter	clinical testing	germline:na	CHEO Genetics Diagnostic Laboratory,Children's Hospital of Eastern Ontario	SCV000219637.2	MYBPC3	-	NM_000256.3(MYBPC3):c.459delC (p.Ile154Leufs)
42755	Pathogenic	2016-08-20	This sequence change deletes 1 nucleotide from exon 4 of the MYBPC3 mRNA (c.459delC), causing a frameshift at codon 154. This creates a premature translational stop signal in the last exon of the MYBPC3 mRNA (p.Ile154Leufs*5). While this is not anticipated to result in nonsense mediated decay, it is expected to result in a truncated MYBPC3 protein. Loss-of-function variants in MYBPC3 are known to…	MedGen:C0007194	C0007194:Hypertrophic cardiomyopathy	criteria provided, single submitter	clinical testing	germline:na	Invitae	SCV000546475.1	MYBPC3	-	NM_000256.3(MYBPC3):c.459delC (p.Ile154Leufs)
42756	Uncertain significance	2017-03-26	This sequence change replaces isoleucine with threonine at codon 154 of the MYBPC3 protein (p.Ile154Thr). The isoleucine residue is highly conserved and there is a moderate physicochemical difference between isoleucine and threonine. This variant is present in population databases (rs373946195, ExAC 0.2%). This variant has been reported in an individual affected with hypertrophic cardiomyopathy (…	MedGen:C0007194	C0007194:Hypertrophic cardiomyopathy	criteria provided, single submitter	clinical testing	germline:na	Invitae	SCV000623610.1	MYBPC3	-	NM_000256.3(MYBPC3):c.461T>C (p.Ile154Thr)
42756	Uncertain significance	2014-06-01	-	Cardiomyopathy, hypertrophic	C0949658:Primary familial hypertrophic cardiomyopathy	no assertion criteria provided	research	germline:na	CSER_CC_NCGL; University of Washington Medical Center	SCV000190413.1	MYBPC3	-	NM_000256.3(MYBPC3):c.461T>C (p.Ile154Thr)
42757	Uncertain significance	2016-06-14	-	Hypertrophic Cardiomyopathy	C0007194:Hypertrophic cardiomyopathy	criteria provided, single submitter	clinical testing	germline:na	Illumina Clinical Services Laboratory,Illumina	SCV000372415.2	MYBPC3	-	NM_000256.3(MYBPC3):c.471C>T (p.Phe157=)
42759	Uncertain significance	2016-03-27	This sequence change replaces proline with threonine at codon 161 of the MYBPC3 protein (p.Pro161Thr). The proline residue is highly conserved and there is a small physicochemical difference between proline and threonine. This variant is present in population databases (rs397516053, ExAC <0.01%). This variant has been reported in 3 patients affected with hypertrophic cardiomyopathy (PMID: 2451061…	MedGen:C0007194	C0007194:Hypertrophic cardiomyopathy	criteria provided, single submitter	clinical testing	germline:na	Invitae	SCV000284246.1	MYBPC3	-	NM_000256.3(MYBPC3):c.481C>A (p.Pro161Thr)
42761	Uncertain significance	2016-06-14	-	Hypertrophic Cardiomyopathy	C0007194:Hypertrophic cardiomyopathy	criteria provided, single submitter	clinical testing	germline:na	Illumina Clinical Services Laboratory,Illumina	SCV000372401.2	MYBPC3	-	NM_000256.3(MYBPC3):c.501C>T (p.Thr167=)
42764	Pathogenic	2013-05-16	The 506-1G>T variant in MYBPC3 has been identified by our laboratory in 1 individual with HCM (LMM unpublished data). This variant occurs in the invariant region (+/- 1,2) of the splice consensus sequence and is predicted to cause altered splicing leading to an abnormal or absent protein. Truncating variants in MYBPC3 are established as pathogenic for HCM. In summary, this variant meets our crite…	Orphanet:ORPHA99739	C0949658:Primary familial hypertrophic cardiomyopathy	criteria provided, single submitter	clinical testing	germline:3	Laboratory for Molecular Medicine,Partners HealthCare Personalized Medicine	SCV000059290.5	MYBPC3	-	NM_000256.3(MYBPC3):c.506-1G>T
42765	Likely pathogenic	2017-03-17	This sequence change affects an acceptor splice site in intron 4 of the MYBPC3 gene. It is expected to disrupt RNA splicing and likely results in an absent or disrupted protein product. This variant is not present in population databases (ExAC no frequency). Loss-of-function variants in MYBPC3 are known to be pathogenic. This particular variant has been reported in the literature in an individual…	MedGen:C0007194	C0007194:Hypertrophic cardiomyopathy	criteria provided, single submitter	clinical testing	germline:na	Invitae	SCV000623613.1	MYBPC3	-	NM_000256.3(MYBPC3):c.506-2A>C
42765	Pathogenic	2013-03-01	The 506-2A>C variant in MYBPC3 has not been reported in the literature, but has been identified by our laboratory in 1 Caucasian individual with DCM (suspected burnt out HCM) and a family history of HCM, and segregated with disease in 2 affected relatives (LMM unpublished data). This variant occurs in the invariant region (+/- 1,2) of the splice consensus sequence and is predicted to cause altere…	Orphanet:ORPHA99739	C0949658:Primary familial hypertrophic cardiomyopathy	criteria provided, single submitter	clinical testing	germline:5	Laboratory for Molecular Medicine,Partners HealthCare Personalized Medicine	SCV000059291.5	MYBPC3	-	NM_000256.3(MYBPC3):c.506-2A>C
42770	Pathogenic	2010-11-30	The Ala181fs has not been reported in the literature. However, this variant is predicted to cause a frameshift, which alters the protein's amino acid sequence beginning at codon 181 and leads to a premature stop codon 53 amino acids downstream. This alteration is then predicted to lead to a truncated or absent protein. Loss of function is an established mechanism of disease for the MYBPC3 gene, w…	Orphanet:ORPHA99739	C0949658:Primary familial hypertrophic cardiomyopathy	criteria provided, single submitter	clinical testing	germline:2	Laboratory for Molecular Medicine,Partners HealthCare Personalized Medicine	SCV000059296.5	MYBPC3	-	NM_000256.3(MYBPC3):c.540_559del20 (p.Ala181Cysfs)
42771	Pathogenic	2016-12-13	This sequence change inserts 1 nucleotide in exon 5 of the MYBPC3 mRNA (c.551dupT), causing a frameshift at codon 185. This creates a premature translational stop signal (p.Lys185Glufs*56) and is expected to result in an absent or disrupted protein product. While this particular variant has not been reported in the literature, loss-of-function variants in MYBPC3 are known to be pathogenic (PMID: …	MedGen:C0007194	C0007194:Hypertrophic cardiomyopathy	criteria provided, single submitter	clinical testing	germline:na	Invitae	SCV000546494.1	MYBPC3	-	NM_000256.3(MYBPC3):c.551dupT (p.Lys185Glufs)
42771	Pathogenic	2016-04-26	p.Lys185GlufsTer55 (CTGAAG>CT{T}GAAG) : c.551dupT in exon 5 of the MYBPC3 gene (NM_000256.3). The variant Lys185GlufsTer55 (p.K185EfsX55) in the MYBPC3 gene has not been reported to our knowledge. However, it was observed in more than ten (10) unrelated families tested for HCM by the Molecular Diagnostics Laboratory of the Montreal Heart Institute. It meets the following criteria of pathogenicity…	OMIM:115197	C1861862:Familial hypertrophic cardiomyopathy 4	criteria provided, single submitter	clinical testing	germline:54	Molecular Diagnostic Laboratory for Inherited Cardiovascular Disease,Montreal Heart Institute	SCV000280588.1	MYBPC3	-	NM_000256.3(MYBPC3):c.551dupT (p.Lys185Glufs)
42771	Pathogenic	2015-08-13	The p.Lys185fs variant in MYBPC3 has been previously identified by our laboratory in three Caucasian adults with HCM. It has not been identified in large population studies, though the ability of these studies to detect indels accurately may be limited. This variant is predicted to cause a frameshift, which alters the proteinÃ¢â‚¬â„¢s amino acid sequence beginning at position 185 and leads to a p…	Orphanet:ORPHA99739	C0949658:Primary familial hypertrophic cardiomyopathy	criteria provided, single submitter	clinical testing	germline:9	Laboratory for Molecular Medicine,Partners HealthCare Personalized Medicine	SCV000059297.5	MYBPC3	-	NM_000256.3(MYBPC3):c.551dupT (p.Lys185Glufs)
42773	Uncertain significance	2012-12-07	p.Val189Asp (GTC>GAC): c.566 T>A in exon 5 of the MYBPC3 gene (NM_000256.3). The Val189Asp variant in the MYBPC3 gene has not been reported as a disease-causing mutation or as a benign polymorphism to our knowledge. Val189Asp results in a non-conservative amino acid substitution of a non-polar Valine with a negatively charged Aspartic acid at a position that is conserved across species. In silico…	not specified	CN169374:not specified	criteria provided, single submitter	clinical testing	germline:na	GeneDx	SCV000208230.9	MYBPC3	-	NM_000256.3(MYBPC3):c.566T>A (p.Val189Asp)
42774	Pathogenic	2010-06-16	-	Orphanet:ORPHA99739	C0949658:Primary familial hypertrophic cardiomyopathy	criteria provided, single submitter	clinical testing	germline:2	Laboratory for Molecular Medicine,Partners HealthCare Personalized Medicine	SCV000059301.5	MYBPC3	-	NM_000256.3(MYBPC3):c.613C>T (p.Gln205Ter)
42775	Uncertain significance	2016-12-14	This sequence change replaces glutamine with histidine at codon 208 of the MYBPC3 protein (p.Gln208His). The glutamine residue is highly conserved and there is a small physicochemical difference between glutamine and histidine. This variant is present in population databases (rs202139499, ExAC 0.03%). This variant has been reported as being associated with hypertrophic cardiomyopathy (PMID: 21415…	MedGen:C0007194	C0007194:Hypertrophic cardiomyopathy	criteria provided, single submitter	clinical testing	germline:na	Invitae	SCV000284248.2	MYBPC3	-	NM_000256.3(MYBPC3):c.624G>C (p.Gln208His)
42775	Uncertain significance	2014-06-01	-	Cardiomyopathy, hypertrophic	C0949658:Primary familial hypertrophic cardiomyopathy	no assertion criteria provided	research	germline:na	CSER_CC_NCGL; University of Washington Medical Center	SCV000190410.1	MYBPC3	-	NM_000256.3(MYBPC3):c.624G>C (p.Gln208His)
42779	Uncertain significance	2014-06-01	Low GERP score may suggest that this variant may belong in a lower pathogenicity class	Cardiomyopathy, hypertrophic	C0949658:Primary familial hypertrophic cardiomyopathy	criteria provided, single submitter	research	germline:na	CSER_CC_NCGL; University of Washington Medical Center	SCV000190390.2	MYBPC3	-	NM_000256.3(MYBPC3):c.646G>A (p.Ala216Thr)
42782	Uncertain significance	2013-02-15	Mutation positive family member of a proband reported by Familion. From Familion report: "This mutation is a class II variant, meaning it is the type that might have the potential to cause a cardiomyopathy, such as Hypertrophic Cardiomyopathy. MYBPC3 IVS5+5G>A has not been associated with disease in the literature. This variant is predicted to significantly weaken a 5' splice in the MYBPC3 gene, …	not specified	CN169374:not specified	criteria provided, single submitter	clinical testing	germline:na	CHEO Genetics Diagnostic Laboratory,Children's Hospital of Eastern Ontario	SCV000219656.2	MYBPC3	-	NM_000256.3(MYBPC3):c.654+5G>A
42783	Pathogenic	2017-08-25	c.655-1 G>A: IVS5-1 G>A in intron 5 of the MYBPC3 gene (NM_000256.3). The c.655-1 G>A mutation in the MYBPC3 gene has been published in one patient with HCM (Millat G et al., 2010). The c.655-1 G>A mutation destroys the canonical splice acceptor site of intron 5 and is expected to cause abnormal gene splicing. This mutation is predicted to lead to either an abnormal message, which is subject to n…	Not Provided	CN517202:not provided	criteria provided, single submitter	clinical testing	germline:na	GeneDx	SCV000208237.12	MYBPC3	-	NM_000256.3(MYBPC3):c.655-1G>A
42783	Pathogenic	2017-04-10	The c.655-1G>A variant in MYBPC3 has been reported in 2 individuals with HCM (Millat 2010, LMM data) and was absent from large population studies. This variant occurs in the invariant region (+/- 1,2) of the splice consensus sequence and is predicted to cause altered splicing leading to an abnormal or absent protein. Splicing and other MYBPC3 variants resulting in a heterozygous loss of function …	Orphanet:ORPHA99739	C0949658:Primary familial hypertrophic cardiomyopathy	criteria provided, single submitter	clinical testing	germline:8	Laboratory for Molecular Medicine,Partners HealthCare Personalized Medicine	SCV000059310.5	MYBPC3	-	NM_000256.3(MYBPC3):c.655-1G>A
42784	Pathogenic	2017-06-07	This sequence change replaces valine with leucine at codon 219 of the MYBPC3 protein (p.Val219Leu). The valine residue is highly conserved and there is a small physicochemical difference between valine and leucine. This variant is not present in population databases (ExAC no frequency). This variant has been reported in individuals affected with hypertrophic cardiomyopathy (PMID: 15519027, 206245…	MedGen:C0007194	C0007194:Hypertrophic cardiomyopathy	criteria provided, single submitter	clinical testing	germline:na	Invitae	SCV000284250.2	MYBPC3	-	NM_000256.3(MYBPC3):c.655G>C (p.Val219Leu)
42784	Likely pathogenic	2016-04-25	The p.Val219Leu variant in MYBPC3 has been reported in >15 individuals with HCM and segregated with disease in one affected relative (Van Driest 2004, Pan 2012, Kaski 2012, LMM data). It has not been identified in large population studies. This variant is located in the first base of the exon, which is part of the 3Ã¢â‚¬â„¢ splice region. Computational splicing prediction tools do not predict alt…	Orphanet:ORPHA99739	C0949658:Primary familial hypertrophic cardiomyopathy	criteria provided, single submitter	clinical testing	germline:21	Laboratory for Molecular Medicine,Partners HealthCare Personalized Medicine	SCV000059311.5	MYBPC3	-	NM_000256.3(MYBPC3):c.655G>C (p.Val219Leu)
42785	Uncertain significance	2016-03-07	This sequence change replaces glutamic acid with lysine at codon 223 of the MYBPC3 protein (p.Glu223Lys). The glutamic acid residue is highly conserved and there is a small physicochemical difference between glutamic acid and lysine. This variant is present in population databases (rs397516069, ExAC 0.1%) but has not been reported in the literature in individuals with a MYBPC3-related disease. Cl…	MedGen:C0007194	C0007194:Hypertrophic cardiomyopathy	criteria provided, single submitter	clinical testing	germline:na	Invitae	SCV000284251.1	MYBPC3	-	NM_000256.3(MYBPC3):c.667G>A (p.Glu223Lys)
42787	Likely pathogenic	2017-08-04	This sequence change replaces tyrosine with serine at codon 237 of the MYBPC3 protein (p.Tyr237Ser). The tyrosine residue is highly conserved and there is a large physicochemical difference between tyrosine and serine. This variant is not present in population databases (ExAC no frequency). This variant has been reported in several individuals affected with hypertrophic cardiomyopathy (PMID: 2753…	MedGen:C0007194	C0007194:Hypertrophic cardiomyopathy	criteria provided, single submitter	clinical testing	germline:na	Invitae	SCV000623618.1	MYBPC3	-	NM_000256.3(MYBPC3):c.710A>C (p.Tyr237Ser)
42787	Pathogenic	2015-10-15	-	MedGen:C0949658	C0949658:Primary familial hypertrophic cardiomyopathy	criteria provided, single submitter	clinical testing	germline:1	Blueprint Genetics	SCV000264022.1	MYBPC3	-	NM_000256.3(MYBPC3):c.710A>C (p.Tyr237Ser)
42787	Pathogenic	2016-08-09	The p.Tyr237Ser variant in MYBPC3 has been identified in >5 individuals with HCM (Morner 2003, GeneDx pers comm., LMM data). It has not been identified in large population studies. This variant segregated with disease in 10 affected relatives (including 2 affected obligate carriers) from 2 families (GeneDx pers comm., LMM data). Tyrosine (Tyr) at position 237 is highly conserved in mammals and ac…	Orphanet:ORPHA99739	C0949658:Primary familial hypertrophic cardiomyopathy	criteria provided, single submitter	clinical testing	germline:16	Laboratory for Molecular Medicine,Partners HealthCare Personalized Medicine	SCV000059314.5	MYBPC3	-	NM_000256.3(MYBPC3):c.710A>C (p.Tyr237Ser)
[truncated: 3,413 more rows]

## Sheet: Suppl Table 9
	Likely pathogenic	Pathogenic	Uncertain significance	VUS (%)	LP/P Total	LP/P (%)	Total	Total (%)	ExAC z-score	CLASSIFICATION
ACTC1	4	8	100	3.60231	12	0.848057	112	2.67239	5.25	DEFINITIVE
MYBPC3	193	435	305	10.987	628	44.3816	933	22.262	0.69	DEFINITIVE
MYH7	208	185	300	10.8069	393	27.7739	693	16.5354	6.54	DEFINITIVE
MYL2	19	14	43	1.54899	33	2.33216	76	1.81341	0.86	DEFINITIVE
MYL3	7	9	31	1.11671	16	1.13074	47	1.12145	0.75	DEFINITIVE
TNNI3	35	29	47	1.69308	64	4.52297	111	2.64853	1.88	DEFINITIVE
[truncated: 61 more rows]
